# Supplementary material for: Autocycler: long-read consensus assembly for bacterial genomes
Source: Bioinformatics. 2025 Aug 28;41(9):btaf474. doi: 10.1093/bioinformatics/btaf474 (PMC12460055; doi:10.1093/bioinformatics/btaf474)
Supplement: btaf474_Supplementary_Data [file btaf474_supplementary_data.zip]

Archive with 2 entries (2 files):
- autocycler_supp_figures.pdf
- autocycler_supp_tables.xlsx
