# Supplementary material for: Autocycler: long-read consensus assembly for bacterial genomes
Source: Bioinformatics. 2025 Aug 28;41(9):btaf474. doi: 10.1093/bioinformatics/btaf474 (PMC12460055; doi:10.1093/bioinformatics/btaf474)
Supplement: btaf474_Supplementary_Data [file btaf474_supplementary_data.zip › autocycler_supp_tables.xlsx]

## Sheet: Table descriptions
Table S1: Samples	Information on the five bacterial isolates used in this study and their ONT read sets.
Table S2: Assembly results	Benchmarking results for all assemblies, generated using the assess_assembly.py script, Inspector, CRAQ and BUSCO. Used to generate Figure 2 and Figures S1-S5.
Table S3: Means per assembler	A summary table showing the per-column means of the data in Table S2, grouped by assembler.
Table S4: Hybracter tests	Per-replicon error rates for Hybracter's assemblies of the E. hormaechei and K. pneumoniae genomes. Large plasmids are highlighted in red. Hybracter showed elevated error rates for several large plasmids, likely due to its use of Plassembler (which relies on Unicycler) to assemble plasmids.
Table S5: Dragonflye tests	Results from test assemblies of the L. innocua genome used to investigate why Dragonflye produced more errors than Flye, and which command-line options were needed to reduce its error rate to match Flye's accuracy.
Table S6: Low-depth Autocycler	Results from low-depth Autocycler tests using the L. innocua genome. Assemblies with major errors are highlighted in red. Used to generate Figure S6.
Table S7: Mixed Autocycler	Results from Autocycler tests using a mixture of the E. hormaechei and K. pneumoniae genomes. Used to generate Figure S7.
Table S8: Autocycler errors	List of sequence errors in the manually curated Autocycler assemblies (rotated to match the reference). Created by the compare_assemblies.py script availble at: github.com/rrwick/Perfect-bacterial-genome-tutorial

## Sheet: Table S1 - Samples
MDU sample name	CPG-IH sample name	Species	Accessions			ONT reads - before QC		ONT reads - after QC			Reference assembly
			Biosample	ONT reads	Illumina reads	Read count	Base count	Read count	Base count	N50	Total size	Sequences	Sequence sizes
AUSMDU00021551	DMG2401144	Enterobacter hormaechei	SAMN31246718	SRR32486094	SRR21866175	550621	3859913829	493124	3475545800	12081	5384747	4	4958409, 343098, 80745, 2495
AUSMDU00018770	DMG2401175	Klebsiella pneumoniae	SAMN20033487	SRR32486200	SRR15097896	376009	2270954125	339488	2064538747	10774	5990196	5	5369557, 330109, 285776, 3514, 1240
AUSMDU00097349	DMG2401125	Listeria innocua	SAMN46906078	SRR32486273	SRR32484996	679175	3806387078	604429	3347581958	8780	2972545	2	2883001, 89544
AUSMDU00026122	DMG2401181	Providencia rettgeri	SAMN46905808	SRR32486258	SRR32458788	986276	5188138929	866946	4518084431	8411	4465806	2	4318567, 147239
AUSMDU00009397	DMG2401192	Shigella flexneri	SAMN10100853	SRR32486158	SRR7885912	364762	1759344379	328325	1588876782	7159	4828487	8	4583932, 222364, 6790, 5057, 3835, 3181, 2088, 1240

## Sheet: Table S2 - Assembly results
					Results from assess_assembly.py											Computational resources		Inspector results		CRAQ results				BUSCO results
Species	Assembler	Assembly filename	Assembly sequence count	Assembly size	Error count	Substitutions	Insertions	Deletions	Largest indel	Extra assembly bases	Missing assembly bases	Assembly fragmentation count	Missing reference sequences	Junk contig count	Redundant contig count	Elapsed time (h:m:s)	Maximum memory (kB)	Total small-scale assembly error	Structural error	Avg.CRE	R-AQI	Avg.CSE	S-AQI	BUSCO lineage	Complete and single-copy BUSCOs	Complete and duplicated BUSCOs	Fragmented BUSCOs	Missing BUSCOs	Complete percentage	Multi copy percentage
Enterobacter hormaechei	Autocycler	Enterobacter_hormaechei/assemblies/autocycler_1.fasta	3	5382248	4	0	0	4	3	0	2495	0	1	0	0	01:46:00	11250840	3	0	0.403355	96.0467	0	100	enterobacter_odb12	2602	1	4	17	0.991997	0.000381098
Enterobacter hormaechei	Autocycler	Enterobacter_hormaechei/assemblies/autocycler_2.fasta	3	5382252	0	0	0	0	0	0	2495	0	1	0	0	01:47:35	11271760	2	0	0.403355	96.0467	0	100	enterobacter_odb12	2602	1	4	17	0.991997	0.000381098
Enterobacter hormaechei	Autocycler	Enterobacter_hormaechei/assemblies/autocycler_3.fasta	3	5382252	0	0	0	0	0	0	2495	0	1	0	0	01:49:41	11285856	2	0	0.403355	96.0467	0	100	enterobacter_odb12	2602	1	4	17	0.991997	0.000381098
Enterobacter hormaechei	Autocycler	Enterobacter_hormaechei/assemblies/autocycler_4.fasta	3	5382251	1	0	0	1	1	0	2495	0	1	0	0	01:47:56	11288424	1	0	0.403355	96.0467	0	100	enterobacter_odb12	2602	1	4	17	0.991997	0.000381098
Enterobacter hormaechei	Autocycler	Enterobacter_hormaechei/assemblies/autocycler_5.fasta	3	5382251	1	0	0	1	1	0	2495	0	1	0	0	01:45:58	11266424	1	0	0.403355	96.0467	0	100	enterobacter_odb12	2602	1	4	17	0.991997	0.000381098
Enterobacter hormaechei	Autocycler	Enterobacter_hormaechei/assemblies/autocycler_6.fasta	4	5384745	2	0	0	2	1	0	0	0	0	0	0	01:48:52	11274072	1	0	0.403355	96.0467	0	100	enterobacter_odb12	2602	1	4	17	0.991997	0.000381098
Enterobacter hormaechei	Autocycler-curated	Enterobacter_hormaechei/assemblies/autocycler_manual_1.fasta	4	5384743	4	0	0	4	3	0	0	0	0	0	0			3	0	0.403355	96.0467	0	100	enterobacter_odb12	2602	1	4	17	0.991997	0.000381098
Enterobacter hormaechei	Autocycler-curated	Enterobacter_hormaechei/assemblies/autocycler_manual_2.fasta	4	5384746	1	0	0	1	1	0	0	0	0	0	0			2	0	0.403355	96.0467	0	100	enterobacter_odb12	2602	1	4	17	0.991997	0.000381098
Enterobacter hormaechei	Autocycler-curated	Enterobacter_hormaechei/assemblies/autocycler_manual_3.fasta	4	5384747	0	0	0	0	0	0	0	0	0	0	0			2	0	0.403355	96.0467	0	100	enterobacter_odb12	2602	1	4	17	0.991997	0.000381098
Enterobacter hormaechei	Autocycler-curated	Enterobacter_hormaechei/assemblies/autocycler_manual_4.fasta	4	5384745	2	0	0	2	1	0	0	0	0	0	0			1	0	0.403355	96.0467	0	100	enterobacter_odb12	2602	1	4	17	0.991997	0.000381098
Enterobacter hormaechei	Autocycler-curated	Enterobacter_hormaechei/assemblies/autocycler_manual_5.fasta	4	5384745	2	0	0	2	1	0	0	0	0	0	0			1	0	0.403355	96.0467	0	100	enterobacter_odb12	2602	1	4	17	0.991997	0.000381098
Enterobacter hormaechei	Autocycler-curated	Enterobacter_hormaechei/assemblies/autocycler_manual_6.fasta	4	5384745	2	0	0	2	1	0	0	0	0	0	0			1	0	0.403355	96.0467	0	100	enterobacter_odb12	2602	1	4	17	0.991997	0.000381098
Enterobacter hormaechei	Canu	Enterobacter_hormaechei/assemblies/canu_1.fasta	4	5417500	6	0	0	6	3	35254	2495	0	1	0	1	00:45:21.980000	6561784	3	0	0.403356	96.0467	0	100	enterobacter_odb12	2587	16	4	17	0.991997	0.00609756
Enterobacter hormaechei	Canu	Enterobacter_hormaechei/assemblies/canu_2.fasta	3	5382247	5	0	0	5	3	0	2495	0	1	0	0	00:47:24.320000	6788940	2	0	0.403355	96.0467	0	100	enterobacter_odb12	2602	1	4	17	0.991997	0.000381098
Enterobacter hormaechei	Canu	Enterobacter_hormaechei/assemblies/canu_3.fasta	5	5453213	6	0	0	6	2	68472	0	0	0	0	1	00:45:22.620000	6671496	4	0	0.403355	96.0467	0	100	enterobacter_odb12	2595	8	4	17	0.991997	0.00304878
Enterobacter hormaechei	Canu	Enterobacter_hormaechei/assemblies/canu_4.fasta	3	5382249	3	0	0	3	1	0	2495	0	1	0	0	00:47:12.940000	6735704	1	0	0.403355	96.0467	0	100	enterobacter_odb12	2601	1	5	17	0.991616	0.000381098
Enterobacter hormaechei	Canu	Enterobacter_hormaechei/assemblies/canu_5.fasta	5	5432854	7	0	0	7	2	48114	0	0	0	0	1	00:45:08.360000	6646724	2	0	0.403355	96.0467	0	100	enterobacter_odb12	2580	23	4	17	0.991997	0.00876524
Enterobacter hormaechei	Canu	Enterobacter_hormaechei/assemblies/canu_6.fasta	5	5432988	7	0	0	7	2	48248	0	0	0	0	1	00:46:03.660000	6791072	2	0	0.403355	96.0467	0	100	enterobacter_odb12	2600	3	4	17	0.991997	0.00114329
Enterobacter hormaechei	Dragonflye	Enterobacter_hormaechei/assemblies/dragonflye_1.fasta	4	5373383	16975	32	41	16902	16852	7992	2495	0	1	0	1	00:06:27.850000	9625680	18	0	0.404729	96.0335	0	100	enterobacter_odb12	2601	1	4	18	0.991616	0.000381098
Enterobacter hormaechei	Dragonflye	Enterobacter_hormaechei/assemblies/dragonflye_2.fasta	4	5381404	2819	9	174	2636	1004	12564	8626	1	1	0	0	00:05:41.930000	9629352	24	1	0.605013	94.1293	0	100	enterobacter_odb12	2600	1	6	17	0.991235	0.000381098
Enterobacter hormaechei	Dragonflye	Enterobacter_hormaechei/assemblies/dragonflye_3.fasta	3	5382211	47	2	2	43	15	0	2495	0	1	0	0	00:05:13.570000	9619112	11	0	0.403357	96.0467	0	100	enterobacter_odb12	2601	1	5	17	0.991616	0.000381098
Enterobacter hormaechei	Dragonflye	Enterobacter_hormaechei/assemblies/dragonflye_4.fasta	3	5382223	29	0	0	29	9	0	2495	0	1	0	0	00:05:38.970000	9621616	5	0	0.403356	96.0467	0	100	enterobacter_odb12	2601	1	4	18	0.991616	0.000381098
Enterobacter hormaechei	Dragonflye	Enterobacter_hormaechei/assemblies/dragonflye_5.fasta	3	5382218	35	1	0	34	13	0	2495	0	1	0	0	00:05:10.870000	9619804	8	0	0.403356	96.0467	0	100	enterobacter_odb12	2601	1	5	17	0.991616	0.000381098
Enterobacter hormaechei	Dragonflye	Enterobacter_hormaechei/assemblies/dragonflye_6.fasta	4	5384708	55	3	12	40	14	0	11	0	0	0	0	00:05:09.590000	9634920	13	0	0.403355	96.0467	0	100	enterobacter_odb12	2600	1	5	18	0.991235	0.000381098
Enterobacter hormaechei	Flye	Enterobacter_hormaechei/assemblies/flye_1.fasta	3	5382253	1	0	0	1	1	2	2495	0	1	0	0	00:03:04.610000	2144752	2	0	0.403355	96.0467	0	100	enterobacter_odb12	2602	1	4	17	0.991997	0.000381098
Enterobacter hormaechei	Flye	Enterobacter_hormaechei/assemblies/flye_2.fasta	4	5382084	0	0	0	0	0	0	2663	1	1	0	0	00:03:05.310000	2175776	2	0	0.403355	96.0467	0	100	enterobacter_odb12	2602	1	4	17	0.991997	0.000381098
Enterobacter hormaechei	Flye	Enterobacter_hormaechei/assemblies/flye_3.fasta	3	5382252	1	0	1	0	1	0	2496	0	1	0	0	00:03:28.270000	1931516	3	0	0.403355	96.0467	0	100	enterobacter_odb12	2602	1	4	17	0.991997	0.000381098
Enterobacter hormaechei	Flye	Enterobacter_hormaechei/assemblies/flye_4.fasta	3	5382252	0	0	0	0	0	0	2495	0	1	0	0	00:03:29.150000	2241808	2	0	0.403355	96.0467	0	100	enterobacter_odb12	2602	1	4	17	0.991997	0.000381098
Enterobacter hormaechei	Flye	Enterobacter_hormaechei/assemblies/flye_5.fasta	3	5382255	0	0	0	0	0	3	2495	0	1	0	0	00:03:27.050000	2137124	2	0	0.403355	96.0467	0	100	enterobacter_odb12	2602	1	4	17	0.991997	0.000381098
Enterobacter hormaechei	Flye	Enterobacter_hormaechei/assemblies/flye_6.fasta	4	5387239	3	0	0	3	1	2495	0	0	0	0	0	00:03:10.890000	2015780	1	0	0.403355	96.0467	0	100	enterobacter_odb12	2602	1	4	17	0.991997	0.000381098
Enterobacter hormaechei	hifiasm	Enterobacter_hormaechei/assemblies/hifiasm_1.fasta	70	5731838	12	2	1	9	2	347099	0	0	0	0	66	00:00:41.980000	1322832	2	0	0.403355	96.0467	0	100	enterobacter_odb12	2601	1	5	17	0.991616	0.000381098
Enterobacter hormaechei	hifiasm	Enterobacter_hormaechei/assemblies/hifiasm_2.fasta	81	5771413	41403	0	41400	3	41399	345269	0	0	0	0	77	00:00:42.410000	1417168	2	0	0.400015	96.0788	0	100	enterobacter_odb12	2601	1	5	17	0.991616	0.000381098
Enterobacter hormaechei	hifiasm	Enterobacter_hormaechei/assemblies/hifiasm_3.fasta	94	5852298	6	2	0	4	1	467555	0	0	0	0	90	00:00:42.840000	1196660	3	0	0.401062	96.0687	0	100	enterobacter_odb12	2560	42	5	17	0.991616	0.0160061
Enterobacter hormaechei	hifiasm	Enterobacter_hormaechei/assemblies/hifiasm_4.fasta	87	5819665	41411	2	41399	10	41399	393529	0	0	0	0	83	00:00:44.510000	1286828	2	0	0.400015	96.0788	0	100	enterobacter_odb12	2601	1	5	17	0.991616	0.000381098
Enterobacter hormaechei	hifiasm	Enterobacter_hormaechei/assemblies/hifiasm_5.fasta	85	5750241	11	2	0	9	3	365503	0	0	0	0	81	00:00:41.570000	1262036	2	0	0.403355	96.0467	0	100	enterobacter_odb12	2601	1	5	17	0.991616	0.000381098
Enterobacter hormaechei	hifiasm	Enterobacter_hormaechei/assemblies/hifiasm_6.fasta	75	5785512	33199	4	33186	9	33182	367588	0	0	0	0	71	00:00:41.290000	1256464	4	0	0.40175	96.0621	0	100	enterobacter_odb12	2586	15	6	17	0.991235	0.00571646
Enterobacter hormaechei	Hybracter	Enterobacter_hormaechei/assemblies/hybracter_1.fasta	4	5384746	35	35	0	0	0	0	1	0	0	0	0	00:24:45.910000	7593324	37	0	0.403355	96.0467	0	100	enterobacter_odb12	2602	1	4	17	0.991997	0.000381098
Enterobacter hormaechei	Hybracter	Enterobacter_hormaechei/assemblies/hybracter_2.fasta	4	5384746	34	34	0	0	0	0	1	0	0	0	0	00:23:34.950000	7323552	36	0	0.403355	96.0467	0	100	enterobacter_odb12	2602	1	4	17	0.991997	0.000381098
Enterobacter hormaechei	Hybracter	Enterobacter_hormaechei/assemblies/hybracter_3.fasta	4	5384745	29	28	0	1	1	0	1	0	0	0	0	00:21:54.520000	7259488	30	0	0.403355	96.0467	0	100	enterobacter_odb12	2602	1	4	17	0.991997	0.000381098
Enterobacter hormaechei	Hybracter	Enterobacter_hormaechei/assemblies/hybracter_4.fasta	4	5384745	31	30	0	1	1	0	1	0	0	0	0	00:24:10.100000	7269876	32	0	0.403355	96.0467	0	100	enterobacter_odb12	2602	1	4	17	0.991997	0.000381098
Enterobacter hormaechei	Hybracter	Enterobacter_hormaechei/assemblies/hybracter_5.fasta	4	5384745	33	30	1	2	1	0	1	0	0	0	0	00:22:35.820000	7422676	32	0	0.403355	96.0467	0	100	enterobacter_odb12	2602	1	4	17	0.991997	0.000381098
Enterobacter hormaechei	Hybracter	Enterobacter_hormaechei/assemblies/hybracter_6.fasta	4	5384746	30	30	0	0	0	0	1	0	0	0	0	00:23:20.860000	7351812	32	0	0.403355	96.0467	0	100	enterobacter_odb12	2602	1	4	17	0.991997	0.000381098
Enterobacter hormaechei	LJA	Enterobacter_hormaechei/assemblies/lja_1.fasta	4	5372529	1966	12	6	1948	1004	1641	11917	1	1	0	0	00:03:20.550000	11444236	27	0	0.605051	94.1289	0	100	enterobacter_odb12	2601	1	5	17	0.991616	0.000381098
Enterobacter hormaechei	LJA	Enterobacter_hormaechei/assemblies/lja_2.fasta	3	5348683	1841	22	19	1800	1004	1480	35763	0	1	0	0	00:03:13.240000	5286060	357	0	0.605035	94.129	0	100	enterobacter_odb12	2601	1	4	18	0.991616	0.000381098
Enterobacter hormaechei	LJA	Enterobacter_hormaechei/assemblies/lja_3.fasta	4	5374010	1999	75	154	1770	1003	1565	10686	1	1	0	0	00:03:20.180000	14179684	570	0	0.403356	96.0467	0	100	enterobacter_odb12	2600	1	4	19	0.991235	0.000381098
Enterobacter hormaechei	LJA	Enterobacter_hormaechei/assemblies/lja_4.fasta	3	5382246	31	5	10	16	3	0	2495	0	1	0	0	00:07:31.650000	4599240	22	0	0.403356	96.0467	0	100	enterobacter_odb12	2600	1	5	18	0.991235	0.000381098
Enterobacter hormaechei	LJA	Enterobacter_hormaechei/assemblies/lja_5.fasta	3	5382217	55	10	5	40	5	0	2495	0	1	0	0	00:02:51.200000	4986044	33	0	0.403358	96.0467	0	100	enterobacter_odb12	2601	1	5	17	0.991616	0.000381098
Enterobacter hormaechei	LJA	Enterobacter_hormaechei/assemblies/lja_6.fasta	3	5382251	55	18	18	19	3	0	2495	0	1	0	0	00:04:07.660000	5341540	41	0	0.403355	96.0467	0	100	enterobacter_odb12	2601	1	5	17	0.991616	0.000381098
Enterobacter hormaechei	MAECI	Enterobacter_hormaechei/assemblies/maeci_1.fasta	4	5371584	16892	26	5	16861	16852	7994	4301	0	1	0	1	00:47:35.090000	9625796	6	0	0.404731	96.0335	0	100	enterobacter_odb12	2600	1	5	18	0.991235	0.000381098
Enterobacter hormaechei	MAECI	Enterobacter_hormaechei/assemblies/maeci_2.fasta	4	5382262	16	0	15	1	8	0	2499	1	1	0	0	00:48:41.380000	9628464	5	0	0.403354	96.0467	0	100	enterobacter_odb12	2602	1	4	17	0.991997	0.000381098
Enterobacter hormaechei	MAECI	Enterobacter_hormaechei/assemblies/maeci_3.fasta	3	5382253	3	1	0	2	2	3	2495	0	1	0	0	00:47:59.100000	9619860	4	0	0.403355	96.0467	0	100	enterobacter_odb12	2601	1	5	17	0.991616	0.000381098
Enterobacter hormaechei	MAECI	Enterobacter_hormaechei/assemblies/maeci_4.fasta	3	5381982	270	0	0	270	268	0	2495	0	1	0	0	00:50:10.980000	9620788	2	1	0.605065	94.1288	0	100	enterobacter_odb12	2601	1	5	17	0.991616	0.000381098
Enterobacter hormaechei	MAECI	Enterobacter_hormaechei/assemblies/maeci_5.fasta	3	5382161	92	1	0	91	31	0	2495	0	1	0	0	00:47:51.210000	9617844	11	0	0.403355	96.0467	0	100	enterobacter_odb12	2602	1	4	17	0.991997	0.000381098
Enterobacter hormaechei	MAECI	Enterobacter_hormaechei/assemblies/maeci_6.fasta	4	5384748	3	2	0	1	1	2	0	0	0	0	0	00:48:43.440000	9636904	3	0	0.403355	96.0467	0	100	enterobacter_odb12	2602	1	4	17	0.991997	0.000381098
Enterobacter hormaechei	metaMDBG	Enterobacter_hormaechei/assemblies/metamdbg_1.fasta	5	5433347	505	2	19	484	365	49069	4	0	0	0	1	00:03:20.010000	1221516	223	0	0.403356	96.0467	0	100	enterobacter_odb12	2595	1	9	19	0.989329	0.000381098
Enterobacter hormaechei	metaMDBG	Enterobacter_hormaechei/assemblies/metamdbg_2.fasta	4	5392946	2113	12	202	1899	1377	9896	0	0	0	0	0	00:03:22.590000	1213460	43	2	0.806685	92.2499	0	100	enterobacter_odb12	2594	1	8	21	0.988948	0.000381098
Enterobacter hormaechei	metaMDBG	Enterobacter_hormaechei/assemblies/metamdbg_3.fasta	4	5391914	1774	2	50	1722	1052	8855	16	0	0	0	0	00:03:21.890000	1572664	32	0	0.403353	96.0467	0	100	enterobacter_odb12	2592	1	11	20	0.988186	0.000381098
Enterobacter hormaechei	metaMDBG	Enterobacter_hormaechei/assemblies/metamdbg_4.fasta	4	5394210	1424	1	1389	34	1314	8108	0	0	0	0	0	00:03:22.590000	1230672	32	1	0.605027	94.1291	0	100	enterobacter_odb12	2597	1	6	20	0.990091	0.000381098
Enterobacter hormaechei	metaMDBG	Enterobacter_hormaechei/assemblies/metamdbg_5.fasta	3	5382272	76	1	40	35	35	15	2495	0	1	0	0	00:03:19.430000	1192376	28	0	0.403354	96.0467	0	100	enterobacter_odb12	2597	1	7	19	0.990091	0.000381098
Enterobacter hormaechei	metaMDBG	Enterobacter_hormaechei/assemblies/metamdbg_6.fasta	3	5382251	63	1	25	37	18	14	2498	0	1	0	0	00:03:23.430000	1465800	31	0	0.403356	96.0467	0	100	enterobacter_odb12	2594	1	8	21	0.988948	0.000381098
Enterobacter hormaechei	miniasm	Enterobacter_hormaechei/assemblies/miniasm_1.fasta	3	5382244	20	0	6	14	4	0	2495	0	1	0	0	00:00:58.520000	4745400	9	0	0.403356	96.0467	0	100	enterobacter_odb12	2599	1	6	18	0.990854	0.000381098
Enterobacter hormaechei	miniasm	Enterobacter_hormaechei/assemblies/miniasm_2.fasta	3	5413774	764	3	135	626	602	32013	2495	0	1	0	0	00:00:58.320000	5324836	14	1	0.60502	94.1292	0	100	enterobacter_odb12	2602	1	4	17	0.991997	0.000381098
Enterobacter hormaechei	miniasm	Enterobacter_hormaechei/assemblies/miniasm_3.fasta	3	5382245	7	0	0	7	3	0	2495	0	1	0	0	00:00:58.970000	4687888	5	0	0.403356	96.0467	0	100	enterobacter_odb12	2602	1	4	17	0.991997	0.000381098
Enterobacter hormaechei	miniasm	Enterobacter_hormaechei/assemblies/miniasm_4.fasta	3	5382287	50	1	42	7	22	0	2495	0	1	0	0	00:00:57.810000	4951252	9	0	0.403354	96.0467	0	100	enterobacter_odb12	2598	1	7	18	0.990473	0.000381098
Enterobacter hormaechei	miniasm	Enterobacter_hormaechei/assemblies/miniasm_5.fasta	3	5382251	7	0	3	4	2	0	2495	0	1	0	0	00:00:57.940000	4708248	5	0	0.403355	96.0467	0	100	enterobacter_odb12	2602	1	4	17	0.991997	0.000381098
Enterobacter hormaechei	miniasm	Enterobacter_hormaechei/assemblies/miniasm_6.fasta	3	5382261	13	0	11	2	9	0	2495	0	1	0	0	00:00:59.040000	5089188	3	0	0.403355	96.0467	0	100	enterobacter_odb12	2602	1	4	17	0.991997	0.000381098
Enterobacter hormaechei	Myloasm	Enterobacter_hormaechei/assemblies/myloasm_1.fasta	11	5447299	33200	1	33182	17	33182	29387	0	0	0	2	5	00:00:47.010000	10962500	5	0	0.403356	96.0467	0	100	enterobacter_odb12	2595	7	4	18	0.991616	0.00266768
Enterobacter hormaechei	Myloasm	Enterobacter_hormaechei/assemblies/myloasm_2.fasta	4	5459890	75146	1	75145	0	41398	2493	2495	0	1	1	0	00:00:46.250000	10893900	5	3	0.39997	96.0792	0	100	enterobacter_odb12	2602	1	4	17	0.991997	0.000381098
Enterobacter hormaechei	Myloasm	Enterobacter_hormaechei/assemblies/myloasm_3.fasta	8	5500022	1697	0	1290	407	406	114392	0	0	0	3	1	00:00:46.060000	10836992	7	8	0.403283	96.0474	0	100	enterobacter_odb12	2601	2	4	17	0.991997	0.000762195
Enterobacter hormaechei	Myloasm	Enterobacter_hormaechei/assemblies/myloasm_4.fasta	8	5479105	1224	5	548	671	370	94481	0	0	0	0	4	00:00:45.260000	10827016	1	2	0.604988	94.1295	0	100	enterobacter_odb12	2601	1	5	17	0.991616	0.000381098
Enterobacter hormaechei	Myloasm	Enterobacter_hormaechei/assemblies/myloasm_5.fasta	7	5467019	2072	4	460	1608	1004	99182	15716	1	0	0	2	00:00:44.740000	10957060	59	1	0.399999	96.079	0	100	enterobacter_odb12	2601	2	4	17	0.991997	0.000762195
Enterobacter hormaechei	Myloasm	Enterobacter_hormaechei/assemblies/myloasm_6.fasta	7	5474283	75066	17	75041	8	41399	14503	0	0	0	0	3	00:00:48.340000	10844548	27	2	0.599969	94.1767	0	100	enterobacter_odb12	2595	7	5	17	0.991616	0.00266768
Enterobacter hormaechei	NECAT	Enterobacter_hormaechei/assemblies/necat_1.fasta	3	5382424	252	26	199	27	48	0	2495	0	1	0	0	00:05:15.610000	12448736	87	0	0.605012	94.1293	0	100	enterobacter_odb12	2597	1	5	21	0.990091	0.000381098
Enterobacter hormaechei	NECAT	Enterobacter_hormaechei/assemblies/necat_2.fasta	3	5423691	41444	2	41441	1	41399	3	2499	0	1	0	0	00:05:16.460000	12458948	18	0	0.400012	96.0788	0	100	enterobacter_odb12	2602	1	4	17	0.991997	0.000381098
Enterobacter hormaechei	NECAT	Enterobacter_hormaechei/assemblies/necat_3.fasta	3	5382295	73	12	52	9	11	2	2497	0	1	0	0	00:05:09.700000	12447044	44	0	0.403352	96.0467	0	100	enterobacter_odb12	2601	1	4	18	0.991616	0.000381098
Enterobacter hormaechei	NECAT	Enterobacter_hormaechei/assemblies/necat_4.fasta	3	5382339	205	30	131	44	41	3	2498	0	1	0	0	00:05:50.080000	11816408	77	1	1.00837	90.408	0	100	enterobacter_odb12	2596	1	6	21	0.98971	0.000381098
Enterobacter hormaechei	NECAT	Enterobacter_hormaechei/assemblies/necat_5.fasta	3	5348778	33572	26	36	33510	33182	3	2498	0	1	0	0	00:05:18.480000	12447908	74	1	0.605069	94.1287	0	100	enterobacter_odb12	2599	1	5	19	0.990854	0.000381098
Enterobacter hormaechei	NECAT	Enterobacter_hormaechei/assemblies/necat_6.fasta	4	5420116	87	7	54	26	10	37838	2497	0	1	0	1	00:05:13.680000	12449924	49	0	0.605029	94.1291	0	100	enterobacter_odb12	2597	1	5	21	0.990091	0.000381098
Enterobacter hormaechei	NextDenovo	Enterobacter_hormaechei/assemblies/nextdenovo_1.fasta	3	5473253	96	20	70	6	3	95348	6906	0	1	0	0	00:04:38.130000	2991208	2	0	0.403714	96.0433	0	100	enterobacter_odb12	2597	1	5	21	0.990091	0.000381098
Enterobacter hormaechei	NextDenovo	Enterobacter_hormaechei/assemblies/nextdenovo_2.fasta	3	5537065	175	43	120	12	11	154705	2495	0	1	0	0	00:04:42.530000	2994352	4	0	0.401832	96.0613	0	100	enterobacter_odb12	2595	8	4	17	0.991997	0.00304878
Enterobacter hormaechei	NextDenovo	Enterobacter_hormaechei/assemblies/nextdenovo_3.fasta	3	5485221	180	43	137	0	7	102832	2495	0	1	0	0	00:04:36.730000	2995572	2	0	0.401501	96.0645	0	100	enterobacter_odb12	2590	13	4	17	0.991997	0.00495427
Enterobacter hormaechei	NextDenovo	Enterobacter_hormaechei/assemblies/nextdenovo_4.fasta	3	5499807	128	13	113	2	5	117444	2495	0	1	0	0	00:04:37.320000	3011492	2	0	0.401631	96.0633	0	100	enterobacter_odb12	2595	8	4	17	0.991997	0.00304878
Enterobacter hormaechei	NextDenovo	Enterobacter_hormaechei/assemblies/nextdenovo_5.fasta	3	5503124	213	17	194	2	5	120680	2495	0	1	0	0	00:04:36.870000	2986528	3	0	0.401698	96.0626	0	100	enterobacter_odb12	2597	6	4	17	0.991997	0.00228659
Enterobacter hormaechei	NextDenovo	Enterobacter_hormaechei/assemblies/nextdenovo_6.fasta	3	5507778	156	49	103	4	7	125427	2495	0	1	0	0	00:04:36.820000	3018912	3	0	0.401751	96.0621	0	100	enterobacter_odb12	2588	14	4	18	0.991616	0.00533537
Enterobacter hormaechei	Raven	Enterobacter_hormaechei/assemblies/raven_1.fasta	3	5347847	36671	247	228	36196	28348	2225	3157	0	1	0	0	00:00:29.130000	2390044	156	1	0.403418	96.0461	0	100	enterobacter_odb12	2602	1	4	17	0.991997	0.000381098
Enterobacter hormaechei	Raven	Enterobacter_hormaechei/assemblies/raven_2.fasta	3	5415416	33185	1	33174	10	33174	0	2495	0	1	0	0	00:00:30.180000	2374424	5	0	0.403355	96.0467	0	100	enterobacter_odb12	2602	1	4	17	0.991997	0.000381098
Enterobacter hormaechei	Raven	Enterobacter_hormaechei/assemblies/raven_3.fasta	4	5499438	33292	6	33186	100	33182	84100	2495	1	1	0	0	00:00:30.100000	2362160	4	0	0.403356	96.0467	0	100	enterobacter_odb12	2601	1	4	18	0.991616	0.000381098
Enterobacter hormaechei	Raven	Enterobacter_hormaechei/assemblies/raven_4.fasta	3	5415412	33203	1	33181	21	33181	0	2495	0	1	0	0	00:00:30.640000	2336252	5	0	0.403356	96.0467	0	100	enterobacter_odb12	2601	1	4	18	0.991616	0.000381098
Enterobacter hormaechei	Raven	Enterobacter_hormaechei/assemblies/raven_5.fasta	3	5383691	1465	0	1452	13	1452	0	2495	0	1	0	0	00:00:30.550000	2350280	4	1	0.403238	96.0478	0.201619	81.7406	enterobacter_odb12	2602	1	4	17	0.991997	0.000381098
Enterobacter hormaechei	Raven	Enterobacter_hormaechei/assemblies/raven_6.fasta	3	5414488	953	3	2	948	810	33182	2495	0	1	0	0	00:00:27.340000	2406592	10	1	0.403421	96.0461	0	100	enterobacter_odb12	2602	1	4	17	0.991997	0.000381098
Enterobacter hormaechei	wtdbg2	Enterobacter_hormaechei/assemblies/redbean_1.fasta	7	5245047	33372	131	3	33238	33182	3954	107855	4	1	0	0	00:01:24.540000	2597136	1779	0	2.49139	77.9471	0	100	enterobacter_odb12	2601	1	4	18	0.991616	0.000381098
Enterobacter hormaechei	wtdbg2	Enterobacter_hormaechei/assemblies/redbean_2.fasta	8	5112420	26053	2342	3587	20124	16864	303	247134	5	1	0	0	00:01:10.590000	2111252	4373	0	3.34435	71.5743	0	100	enterobacter_odb12	2475	1	4	144	0.943598	0.000381098
Enterobacter hormaechei	wtdbg2	Enterobacter_hormaechei/assemblies/redbean_3.fasta	7	5273075	34502	645	54	33803	33182	3402	80894	4	1	0	0	00:01:31.500000	2223632	1782	0	2.48072	78.0304	0	100	enterobacter_odb12	2600	1	4	19	0.991235	0.000381098
Enterobacter hormaechei	wtdbg2	Enterobacter_hormaechei/assemblies/redbean_4.fasta	7	5310836	50334	319	23	49992	33042	13176	33955	3	1	0	1	00:01:34.980000	2915292	590	1	2.29911	79.4604	0	100	enterobacter_odb12	2601	1	5	17	0.991616	0.000381098
Enterobacter hormaechei	wtdbg2	Enterobacter_hormaechei/assemblies/redbean_5.fasta	6	5348184	19168	381	1637	17150	16852	45735	66785	3	1	0	0	00:02:22.190000	3184224	1399	1	2.24375	79.9016	0	100	enterobacter_odb12	2600	1	5	18	0.991235	0.000381098
Enterobacter hormaechei	wtdbg2	Enterobacter_hormaechei/assemblies/redbean_6.fasta	7	5297010	4273	2181	592	1500	255	8071	86935	4	1	0	0	00:01:15.230000	2390396	1676	1	2.87578	75.0078	0	100	enterobacter_odb12	2600	1	6	17	0.991235	0.000381098
Klebsiella pneumoniae	Autocycler	Klebsiella_pneumoniae/assemblies/autocycler_1.fasta	5	5990195	4	3	0	1	1	0	0	0	0	0	0	01:43:37	11557788	3	0	0.37247	96.3438	0	100	enterobacteriaceae_odb12	864	2	3	5	0.990847	0.00228833
Klebsiella pneumoniae	Autocycler	Klebsiella_pneumoniae/assemblies/autocycler_2.fasta	5	5990194	6	4	0	2	1	0	0	0	0	0	0	01:42:33	11549568	2	0	0.37247	96.3438	0	100	enterobacteriaceae_odb12	864	2	3	5	0.990847	0.00228833
Klebsiella pneumoniae	Autocycler	Klebsiella_pneumoniae/assemblies/autocycler_3.fasta	5	5990193	11	4	2	5	1	0	0	0	0	0	0	01:48:30	11557536	1	0	0.37247	96.3438	0	100	enterobacteriaceae_odb12	864	2	3	5	0.990847	0.00228833
Klebsiella pneumoniae	Autocycler	Klebsiella_pneumoniae/assemblies/autocycler_4.fasta	5	5990193	9	4	1	4	1	0	0	0	0	0	0	01:44:19	11552380	1	0	0.37247	96.3438	0	100	enterobacteriaceae_odb12	864	2	3	5	0.990847	0.00228833
Klebsiella pneumoniae	Autocycler	Klebsiella_pneumoniae/assemblies/autocycler_5.fasta	5	5990194	8	4	1	3	1	0	0	0	0	0	0	01:43:15	11547576	1	0	0.37247	96.3438	0	100	enterobacteriaceae_odb12	864	2	3	5	0.990847	0.00228833
Klebsiella pneumoniae	Autocycler	Klebsiella_pneumoniae/assemblies/autocycler_6.fasta	5	5990196	11	7	2	2	1	0	0	0	0	0	0	01:51:38	11545380	3	0	0.37247	96.3438	0	100	enterobacteriaceae_odb12	864	2	3	5	0.990847	0.00228833
Klebsiella pneumoniae	Autocycler-curated	Klebsiella_pneumoniae/assemblies/autocycler_manual_1.fasta	5	5990195	4	3	0	1	1	0	0	0	0	0	0			3	0	0.37247	96.3438	0	100	enterobacteriaceae_odb12	864	2	3	5	0.990847	0.00228833
Klebsiella pneumoniae	Autocycler-curated	Klebsiella_pneumoniae/assemblies/autocycler_manual_2.fasta	5	5990194	6	4	0	2	1	0	0	0	0	0	0			2	0	0.37247	96.3438	0	100	enterobacteriaceae_odb12	864	2	3	5	0.990847	0.00228833
Klebsiella pneumoniae	Autocycler-curated	Klebsiella_pneumoniae/assemblies/autocycler_manual_3.fasta	5	5990193	11	4	2	5	1	0	0	0	0	0	0			1	0	0.37247	96.3438	0	100	enterobacteriaceae_odb12	864	2	3	5	0.990847	0.00228833
Klebsiella pneumoniae	Autocycler-curated	Klebsiella_pneumoniae/assemblies/autocycler_manual_4.fasta	5	5990193	9	4	1	4	1	0	0	0	0	0	0			1	0	0.37247	96.3438	0	100	enterobacteriaceae_odb12	864	2	3	5	0.990847	0.00228833
Klebsiella pneumoniae	Autocycler-curated	Klebsiella_pneumoniae/assemblies/autocycler_manual_5.fasta	5	5990194	8	4	1	3	1	0	0	0	0	0	0			1	0	0.37247	96.3438	0	100	enterobacteriaceae_odb12	864	2	3	5	0.990847	0.00228833
Klebsiella pneumoniae	Autocycler-curated	Klebsiella_pneumoniae/assemblies/autocycler_manual_6.fasta	5	5990196	11	7	2	2	1	0	0	0	0	0	0			3	0	0.37247	96.3438	0	100	enterobacteriaceae_odb12	864	2	3	5	0.990847	0.00228833
Klebsiella pneumoniae	Canu	Klebsiella_pneumoniae/assemblies/canu_1.fasta	5	5990189	10	3	0	7	2	0	0	0	0	0	0	00:37:13.250000	6611736	5	0	0.37247	96.3438	0	100	enterobacteriaceae_odb12	864	2	3	5	0.990847	0.00228833
Klebsiella pneumoniae	Canu	Klebsiella_pneumoniae/assemblies/canu_2.fasta	5	5990184	15	3	0	12	2	0	0	0	0	0	0	00:36:02.280000	6550624	2	0	0.372471	96.3438	0	100	enterobacteriaceae_odb12	864	2	3	5	0.990847	0.00228833
Klebsiella pneumoniae	Canu	Klebsiella_pneumoniae/assemblies/canu_3.fasta	5	5990189	15	6	1	8	1	0	0	0	0	0	0	00:36:53.700000	6553224	2	0	0.37247	96.3438	0	100	enterobacteriaceae_odb12	864	2	3	5	0.990847	0.00228833
Klebsiella pneumoniae	Canu	Klebsiella_pneumoniae/assemblies/canu_4.fasta	5	5990191	12	5	1	6	1	0	0	0	0	0	0	00:37:00.620000	6579392	2	0	0.37247	96.3438	0	100	enterobacteriaceae_odb12	864	2	3	5	0.990847	0.00228833
Klebsiella pneumoniae	Canu	Klebsiella_pneumoniae/assemblies/canu_5.fasta	5	5990189	14	5	1	8	1	0	0	0	0	0	0	00:35:55.590000	6535624	1	0	0.37247	96.3438	0	100	enterobacteriaceae_odb12	864	2	3	5	0.990847	0.00228833
Klebsiella pneumoniae	Canu	Klebsiella_pneumoniae/assemblies/canu_6.fasta	5	5990187	16	5	1	10	2	0	0	0	0	0	0	00:38:13.200000	6568116	3	0	0.372471	96.3438	0	100	enterobacteriaceae_odb12	864	2	3	5	0.990847	0.00228833
Klebsiella pneumoniae	Dragonflye	Klebsiella_pneumoniae/assemblies/dragonflye_1.fasta	4	5988894	54	3	13	38	12	0	1277	0	1	0	0	00:05:18.110000	9700872	17	0	0.37247	96.3438	0	100	enterobacteriaceae_odb12	864	2	3	5	0.990847	0.00228833
Klebsiella pneumoniae	Dragonflye	Klebsiella_pneumoniae/assemblies/dragonflye_2.fasta	4	5988924	84	10	22	52	19	0	1242	0	1	0	0	00:05:33.610000	9688592	23	0	0.37247	96.3438	0	100	enterobacteriaceae_odb12	864	2	3	5	0.990847	0.00228833
Klebsiella pneumoniae	Dragonflye	Klebsiella_pneumoniae/assemblies/dragonflye_3.fasta	5	5983038	18166	5	1	18160	18131	12245	1244	0	1	0	1	00:05:34.050000	9689084	10	0	0.560599	94.5482	0	100	enterobacteriaceae_odb12	864	2	3	5	0.990847	0.00228833
Klebsiella pneumoniae	Dragonflye	Klebsiella_pneumoniae/assemblies/dragonflye_4.fasta	4	5988897	58	7	1	50	16	1	1251	0	1	0	0	00:05:31.510000	9694312	18	0	0.372471	96.3438	0	100	enterobacteriaceae_odb12	864	2	3	5	0.990847	0.00228833
Klebsiella pneumoniae	Dragonflye	Klebsiella_pneumoniae/assemblies/dragonflye_5.fasta	4	5988916	70	6	13	51	12	0	1242	0	1	0	0	00:05:43.240000	9689904	23	0	0.372471	96.3438	0	100	enterobacteriaceae_odb12	864	2	3	5	0.990847	0.00228833
Klebsiella pneumoniae	Dragonflye	Klebsiella_pneumoniae/assemblies/dragonflye_6.fasta	4	5991866	65	5	3	57	28	2964	1240	0	1	0	0	00:05:30.760000	9681620	10	0	0.372471	96.3438	0	100	enterobacteriaceae_odb12	864	2	3	5	0.990847	0.00228833
Klebsiella pneumoniae	Flye	Klebsiella_pneumoniae/assemblies/flye_1.fasta	4	5990580	8	1	7	0	1	1618	1241	0	1	0	0	00:03:01.530000	2161932	5	0	0.37247	96.3438	0	100	enterobacteriaceae_odb12	864	2	3	5	0.990847	0.00228833
Klebsiella pneumoniae	Flye	Klebsiella_pneumoniae/assemblies/flye_2.fasta	4	5988965	14	5	9	0	1	1	1241	0	1	0	0	00:03:12.930000	2159928	7	0	0.37247	96.3438	0	100	enterobacteriaceae_odb12	865	1	3	5	0.990847	0.00114416
Klebsiella pneumoniae	Flye	Klebsiella_pneumoniae/assemblies/flye_3.fasta	4	5992479	14	4	9	1	1	3515	1240	0	1	0	0	00:06:19.920000	2230976	4	0	0.372469	96.3438	0	100	enterobacteriaceae_odb12	864	2	3	5	0.990847	0.00228833
Klebsiella pneumoniae	Flye	Klebsiella_pneumoniae/assemblies/flye_4.fasta	4	5988959	10	3	6	1	1	0	1242	0	1	0	0	00:03:08.070000	2153632	3	0	0.37247	96.3438	0	100	enterobacteriaceae_odb12	864	2	3	5	0.990847	0.00228833
Klebsiella pneumoniae	Flye	Klebsiella_pneumoniae/assemblies/flye_5.fasta	4	5988960	17	8	8	1	1	1	1244	0	1	0	0	00:03:08.990000	2167608	4	0	0.37247	96.3438	0	100	enterobacteriaceae_odb12	864	2	3	5	0.990847	0.00228833
Klebsiella pneumoniae	Flye	Klebsiella_pneumoniae/assemblies/flye_6.fasta	4	5992472	12	6	5	1	1	3514	1242	0	1	0	0	00:10:43.530000	2175644	3	0	0.37247	96.3438	0	100	enterobacteriaceae_odb12	864	2	3	5	0.990847	0.00228833
Klebsiella pneumoniae	hifiasm	Klebsiella_pneumoniae/assemblies/hifiasm_1.fasta	5	6018249	69	22	26	21	4	28048	0	0	0	0	0	00:01:00.760000	2072228	48	0	0.37247	96.3438	0	100	enterobacteriaceae_odb12	864	2	3	5	0.990847	0.00228833
Klebsiella pneumoniae	hifiasm	Klebsiella_pneumoniae/assemblies/hifiasm_2.fasta	5	6081920	20	5	8	7	2	91723	0	0	0	0	0	00:00:59.940000	2328868	5	0	0.37247	96.3438	0	100	enterobacteriaceae_odb12	864	2	3	5	0.990847	0.00228833
Klebsiella pneumoniae	hifiasm	Klebsiella_pneumoniae/assemblies/hifiasm_3.fasta	5	6080587	14	8	3	3	1	90391	0	0	0	0	0	00:01:06.110000	2166624	2	0	0.370699	96.3609	0	100	enterobacteriaceae_odb12	852	14	3	5	0.990847	0.0160183
Klebsiella pneumoniae	hifiasm	Klebsiella_pneumoniae/assemblies/hifiasm_4.fasta	9	6030937	14	7	5	2	1	40738	0	0	0	0	4	00:00:58.290000	1972092	3	0	0.37247	96.3438	0	100	enterobacteriaceae_odb12	864	2	3	5	0.990847	0.00228833
Klebsiella pneumoniae	hifiasm	Klebsiella_pneumoniae/assemblies/hifiasm_5.fasta	6	6070152	11	7	1	3	1	79958	0	0	0	0	1	00:00:59.460000	2084700	3	0	0.37247	96.3438	0	100	enterobacteriaceae_odb12	864	2	3	5	0.990847	0.00228833
Klebsiella pneumoniae	hifiasm	Klebsiella_pneumoniae/assemblies/hifiasm_6.fasta	5	6057411	13015	5	13007	3	13005	54211	0	0	0	0	0	00:01:01.160000	2137744	2	0	0.37157	96.3525	0	100	enterobacteriaceae_odb12	863	2	3	6	0.989703	0.00228833
Klebsiella pneumoniae	Hybracter	Klebsiella_pneumoniae/assemblies/hybracter_1.fasta	5	5990194	59	45	6	8	6	0	0	0	0	0	0	00:26:49.350000	7259320	53	0	0.37247	96.3438	0	100	enterobacteriaceae_odb12	864	2	3	5	0.990847	0.00228833
Klebsiella pneumoniae	Hybracter	Klebsiella_pneumoniae/assemblies/hybracter_2.fasta	5	5990197	16	11	3	2	1	0	0	0	0	0	0	00:25:56.640000	7278304	8	0	0.37247	96.3438	0	100	enterobacteriaceae_odb12	864	2	3	5	0.990847	0.00228833
Klebsiella pneumoniae	Hybracter	Klebsiella_pneumoniae/assemblies/hybracter_3.fasta	5	5990151	15	8	4	3	1	819	865	0	0	0	0	00:29:40.900000	7178976	8	0	0.55871	94.5661	0	100	enterobacteriaceae_odb12	863	2	3	6	0.989703	0.00228833
Klebsiella pneumoniae	Hybracter	Klebsiella_pneumoniae/assemblies/hybracter_4.fasta	5	5990196	14	10	2	2	1	0	0	0	0	0	0	00:25:52.090000	7415676	11	0	0.37247	96.3438	0	100	enterobacteriaceae_odb12	864	2	3	5	0.990847	0.00228833
Klebsiella pneumoniae	Hybracter	Klebsiella_pneumoniae/assemblies/hybracter_5.fasta	5	5990200	25	13	8	4	1	0	0	0	0	0	0	00:25:47.720000	7292380	12	0	0.37247	96.3438	0	100	enterobacteriaceae_odb12	864	2	3	5	0.990847	0.00228833
Klebsiella pneumoniae	Hybracter	Klebsiella_pneumoniae/assemblies/hybracter_6.fasta	5	5990195	18	11	3	4	1	0	0	0	0	0	0	00:40:18.210000	7672644	10	0	0.37247	96.3438	0	100	enterobacteriaceae_odb12	864	2	3	5	0.990847	0.00228833
Klebsiella pneumoniae	LJA	Klebsiella_pneumoniae/assemblies/lja_1.fasta	3	5985352	225	27	54	144	34	0	4754	0	2	0	0	00:03:08.650000	12952052	137	0	0.372476	96.3438	0	100	enterobacteriaceae_odb12	863	2	4	5	0.989703	0.00228833
Klebsiella pneumoniae	LJA	Klebsiella_pneumoniae/assemblies/lja_2.fasta	3	5985368	246	32	70	144	6	0	4754	0	2	0	0	00:22:12.980000	15157168	167	0	0.372474	96.3438	0	100	enterobacteriaceae_odb12	864	1	3	6	0.989703	0.00114416
Klebsiella pneumoniae	LJA	Klebsiella_pneumoniae/assemblies/lja_3.fasta	3	5985172	384	30	42	312	169	0	4754	0	2	0	0	00:04:14.560000	9299780	140	1	0.372488	96.3436	0	100	enterobacteriaceae_odb12	859	2	7	6	0.985126	0.00228833
Klebsiella pneumoniae	LJA	Klebsiella_pneumoniae/assemblies/lja_4.fasta	3	5981122	246	32	49	165	10	6	8964	0	2	0	0	00:03:40.630000	15008340	170	0	0.372476	96.3438	0	100	enterobacteriaceae_odb12	860	1	5	8	0.985126	0.00114416
Klebsiella pneumoniae	LJA	Klebsiella_pneumoniae/assemblies/lja_5.fasta	3	5985374	187	20	50	117	4	0	4755	0	2	0	0	00:03:25.280000	8436028	119	0	0.372474	96.3438	0	100	enterobacteriaceae_odb12	861	2	6	5	0.987414	0.00228833
Klebsiella pneumoniae	LJA	Klebsiella_pneumoniae/assemblies/lja_6.fasta	3	5989214	301	33	89	179	6	3862	4754	0	2	0	0	00:19:52.670000	11385976	181	0	0.744413	92.8262	0	100	enterobacteriaceae_odb12	859	1	8	6	0.983982	0.00114416
Klebsiella pneumoniae	MAECI	Klebsiella_pneumoniae/assemblies/maeci_1.fasta	4	5988978	40	4	30	6	26	0	1242	0	1	0	0	00:44:50.200000	9709840	10	0	0.372469	96.3438	0	100	enterobacteriaceae_odb12	863	2	3	6	0.989703	0.00228833
Klebsiella pneumoniae	MAECI	Klebsiella_pneumoniae/assemblies/maeci_2.fasta	3	5967609	2157	64	21	2072	1624	38	20574	0	2	0	0	00:43:55.520000	9694900	51	1	0.372962	96.3391	0	100	enterobacteriaceae_odb12	864	2	3	5	0.990847	0.00228833
Klebsiella pneumoniae	MAECI	Klebsiella_pneumoniae/assemblies/maeci_3.fasta	3	5620338	2784	270	63	2451	1561	261	367731	0	2	0	0	00:45:02.100000	9691980	203	1	0.598257	94.1929	0	100	enterobacteriaceae_odb12	836	2	2	34	0.95881	0.00228833
Klebsiella pneumoniae	MAECI	Klebsiella_pneumoniae/assemblies/maeci_4.fasta	4	5988949	21	4	6	11	3	0	1242	0	1	0	0	00:46:37.810000	9698980	15	0	0.37247	96.3438	0	100	enterobacteriaceae_odb12	864	2	3	5	0.990847	0.00228833
Klebsiella pneumoniae	MAECI	Klebsiella_pneumoniae/assemblies/maeci_5.fasta	4	5988963	28	4	15	9	11	1	1240	0	1	0	0	00:44:57.040000	9690012	10	0	0.37247	96.3438	0	100	enterobacteriaceae_odb12	864	2	3	5	0.990847	0.00228833
Klebsiella pneumoniae	MAECI	Klebsiella_pneumoniae/assemblies/maeci_6.fasta	4	5988949	25	5	7	13	3	0	1241	0	1	0	0	00:46:18.210000	9682176	12	0	0.37247	96.3438	0	100	enterobacteriaceae_odb12	863	2	4	5	0.989703	0.00228833
Klebsiella pneumoniae	metaMDBG	Klebsiella_pneumoniae/assemblies/metamdbg_1.fasta	4	6000990	1258	14	98	1146	614	13096	1254	0	1	0	0	00:03:30.390000	1288156	41	1	0.372466	96.3439	0	100	enterobacteriaceae_odb12	860	2	6	6	0.98627	0.00228833
Klebsiella pneumoniae	metaMDBG	Klebsiella_pneumoniae/assemblies/metamdbg_2.fasta	5	6006968	3214	50	2046	1118	1528	15845	1	0	0	0	0	00:03:31	1255548	54	1	0.558659	94.5666	0	100	enterobacteriaceae_odb12	860	2	6	6	0.98627	0.00228833
Klebsiella pneumoniae	metaMDBG	Klebsiella_pneumoniae/assemblies/metamdbg_3.fasta	4	6026210	15948	9	973	14966	14493	51247	1240	0	1	0	0	00:03:30.570000	1134560	40	0	0.372472	96.3438	0	100	enterobacteriaceae_odb12	862	2	5	5	0.988558	0.00228833
Klebsiella pneumoniae	metaMDBG	Klebsiella_pneumoniae/assemblies/metamdbg_4.fasta	4	6002854	2059	5	1485	569	1470	12982	1240	0	1	0	0	00:03:31.680000	1407184	56	0	0.372473	96.3438	0	100	enterobacteriaceae_odb12	861	2	6	5	0.987414	0.00228833
Klebsiella pneumoniae	metaMDBG	Klebsiella_pneumoniae/assemblies/metamdbg_5.fasta	5	6006694	2587	12	1984	591	1485	15154	49	0	0	0	0	00:03:30.680000	1325264	71	2	0.558658	94.5666	0	100	enterobacteriaceae_odb12	861	2	5	6	0.987414	0.00228833
Klebsiella pneumoniae	metaMDBG	Klebsiella_pneumoniae/assemblies/metamdbg_6.fasta	4	6042495	16785	20	1854	14911	14300	66596	1240	0	1	0	0	00:03:35.110000	1363924	49	0	0.372473	96.3438	0	100	enterobacteriaceae_odb12	861	2	5	6	0.987414	0.00228833
Klebsiella pneumoniae	miniasm	Klebsiella_pneumoniae/assemblies/miniasm_1.fasta	3	5985435	21	0	7	14	5	0	4754	0	2	0	0	00:01:09.920000	4510336	9	0	0.37247	96.3438	0	100	enterobacteriaceae_odb12	864	2	3	5	0.990847	0.00228833
Klebsiella pneumoniae	miniasm	Klebsiella_pneumoniae/assemblies/miniasm_2.fasta	3	5985431	41	10	10	21	6	0	4754	0	2	0	0	00:01:07.110000	4341440	19	0	0.558706	94.5661	0	100	enterobacteriaceae_odb12	864	2	3	5	0.990847	0.00228833
Klebsiella pneumoniae	miniasm	Klebsiella_pneumoniae/assemblies/miniasm_3.fasta	3	5985428	17	3	0	14	2	0	4754	0	2	0	0	00:01:07.070000	4475716	10	0	0.372471	96.3438	0	100	enterobacteriaceae_odb12	864	2	3	5	0.990847	0.00228833
Klebsiella pneumoniae	miniasm	Klebsiella_pneumoniae/assemblies/miniasm_4.fasta	3	5985467	59	8	38	13	32	0	4754	0	2	0	0	00:01:08.330000	4411368	17	0	0.372468	96.3438	0	100	enterobacteriaceae_odb12	864	2	3	5	0.990847	0.00228833
Klebsiella pneumoniae	miniasm	Klebsiella_pneumoniae/assemblies/miniasm_5.fasta	3	5985427	26	3	4	19	4	0	4754	0	2	0	0	00:01:08.170000	4359456	11	0	0.372471	96.3438	0	100	enterobacteriaceae_odb12	862	2	5	5	0.988558	0.00228833
Klebsiella pneumoniae	miniasm	Klebsiella_pneumoniae/assemblies/miniasm_6.fasta	4	5998432	27	4	3	20	3	13007	4754	0	2	0	1	00:01:07.690000	4630764	14	0	0.372471	96.3438	0	100	enterobacteriaceae_odb12	864	2	3	5	0.990847	0.00228833
Klebsiella pneumoniae	Myloasm	Klebsiella_pneumoniae/assemblies/myloasm_1.fasta	9	6011327	710	83	571	56	209	20631	15	0	0	0	4	00:00:49.360000	10881808	159	1	0.372459	96.3439	0	100	enterobacteriaceae_odb12	860	6	3	5	0.990847	0.00686499
Klebsiella pneumoniae	Myloasm	Klebsiella_pneumoniae/assemblies/myloasm_2.fasta	9	6008206	798	7	239	552	362	18323	0	0	0	3	1	00:00:48.920000	10840384	6	3	0.558738	94.5658	0	100	enterobacteriaceae_odb12	864	2	3	5	0.990847	0.00228833
Klebsiella pneumoniae	Myloasm	Klebsiella_pneumoniae/assemblies/myloasm_3.fasta	10	6075887	1900	249	874	777	315	85594	0	0	0	0	5	00:00:47.860000	10858780	209	7	0.558659	94.5666	0	100	enterobacteriaceae_odb12	864	2	3	5	0.990847	0.00228833
Klebsiella pneumoniae	Myloasm	Klebsiella_pneumoniae/assemblies/myloasm_4.fasta	11	6014645	2872	160	516	2196	1087	26129	0	0	0	0	6	00:00:49.310000	10881424	124	4	0.55868	94.5664	0	100	enterobacteriaceae_odb12	864	2	3	5	0.990847	0.00228833
Klebsiella pneumoniae	Myloasm	Klebsiella_pneumoniae/assemblies/myloasm_5.fasta	7	6032575	1497	510	644	343	210	42078	0	0	0	0	2	00:00:47.390000	11018972	599	2	0.372445	96.3441	0	100	enterobacteriaceae_odb12	865	1	3	5	0.990847	0.00114416
Klebsiella pneumoniae	Myloasm	Klebsiella_pneumoniae/assemblies/myloasm_6.fasta	8	6002471	1634	13	554	1067	357	12788	0	0	0	0	3	00:00:50.240000	10950904	16	5	0.744979	92.8209	0	100	enterobacteriaceae_odb12	864	2	3	5	0.990847	0.00228833
Klebsiella pneumoniae	NECAT	Klebsiella_pneumoniae/assemblies/necat_1.fasta	3	5985472	105	11	62	32	13	1	4755	0	2	0	0	00:05:53.650000	12891348	39	0	0.372468	96.3438	0	100	enterobacteriaceae_odb12	863	2	4	5	0.989703	0.00228833
Klebsiella pneumoniae	NECAT	Klebsiella_pneumoniae/assemblies/necat_2.fasta	3	5985514	106	12	83	11	16	2	4756	0	2	0	0	00:05:37.840000	12881808	51	0	0.372465	96.3439	0	100	enterobacteriaceae_odb12	865	1	3	5	0.990847	0.00114416
Klebsiella pneumoniae	NECAT	Klebsiella_pneumoniae/assemblies/necat_3.fasta	3	5985478	59	15	40	4	4	3	4757	0	2	0	0	00:05:39.500000	12881780	35	0	0.372468	96.3438	0	100	enterobacteriaceae_odb12	863	2	3	6	0.989703	0.00228833
Klebsiella pneumoniae	NECAT	Klebsiella_pneumoniae/assemblies/necat_4.fasta	3	5985462	77	23	37	17	12	3	4757	0	2	0	0	00:05:35.440000	12881848	36	0	0.37247	96.3438	0	100	enterobacteriaceae_odb12	864	1	4	5	0.989703	0.00114416
Klebsiella pneumoniae	NECAT	Klebsiella_pneumoniae/assemblies/necat_5.fasta	3	6022541	373	16	345	12	225	36768	4756	0	2	0	0	00:05:30.230000	12883704	38	0	0.554875	94.6024	0	100	enterobacteriaceae_odb12	861	5	3	5	0.990847	0.00572082
Klebsiella pneumoniae	NECAT	Klebsiella_pneumoniae/assemblies/necat_6.fasta	3	5985495	88	19	61	8	17	1	4755	0	2	0	0	00:06:02.560000	12205816	37	0	0.372467	96.3438	0	100	enterobacteriaceae_odb12	863	2	4	5	0.989703	0.00228833
Klebsiella pneumoniae	NextDenovo	Klebsiella_pneumoniae/assemblies/nextdenovo_1.fasta	4	6075840	79	26	52	1	3	90347	4754	0	2	0	1	00:05:04.750000	2314272	15	0	0.371183	96.3562	0	100	enterobacteriaceae_odb12	863	3	3	5	0.990847	0.00343249
Klebsiella pneumoniae	NextDenovo	Klebsiella_pneumoniae/assemblies/nextdenovo_2.fasta	3	6048765	133	19	111	3	6	63215	4754	0	2	0	0	00:04:53.620000	2268092	17	0	0.371184	96.3562	0	100	enterobacteriaceae_odb12	862	3	4	5	0.989703	0.00343249
Klebsiella pneumoniae	NextDenovo	Klebsiella_pneumoniae/assemblies/nextdenovo_3.fasta	3	6035969	113	24	87	2	4	52092	6404	0	2	0	0	00:04:55.860000	2298572	17	0	0.372584	96.3427	0	100	enterobacteriaceae_odb12	864	2	3	5	0.990847	0.00228833
Klebsiella pneumoniae	NextDenovo	Klebsiella_pneumoniae/assemblies/nextdenovo_4.fasta	3	6044576	138	33	98	7	6	59043	4754	0	2	0	0	00:04:53.080000	2317980	15	0	0.371147	96.3566	0	100	enterobacteriaceae_odb12	864	2	3	5	0.990847	0.00228833
Klebsiella pneumoniae	NextDenovo	Klebsiella_pneumoniae/assemblies/nextdenovo_5.fasta	3	6059383	155	28	123	4	4	73822	4754	0	2	0	0	00:04:52	2268568	20	0	0.370923	96.3587	0	100	enterobacteriaceae_odb12	860	6	3	5	0.990847	0.00686499
Klebsiella pneumoniae	NextDenovo	Klebsiella_pneumoniae/assemblies/nextdenovo_6.fasta	3	6053927	121	42	77	2	4	68410	4754	0	2	0	0	00:04:51.710000	2291908	19	0	0.370987	96.3581	0	100	enterobacteriaceae_odb12	863	2	4	5	0.989703	0.00228833
Klebsiella pneumoniae	Raven	Klebsiella_pneumoniae/assemblies/raven_1.fasta	3	5985418	37	5	4	28	6	0	4754	0	2	0	0	00:00:34.030000	2738876	14	0	0.372471	96.3438	0	100	enterobacteriaceae_odb12	864	2	3	5	0.990847	0.00228833
Klebsiella pneumoniae	Raven	Klebsiella_pneumoniae/assemblies/raven_2.fasta	4	5994623	999	29	126	844	733	6385	1240	0	1	0	0	00:00:37.040000	2777084	82	2	0.744153	92.8286	0	100	enterobacteriaceae_odb12	862	3	3	6	0.989703	0.00343249
Klebsiella pneumoniae	Raven	Klebsiella_pneumoniae/assemblies/raven_3.fasta	3	5986032	676	10	628	38	623	0	4754	0	2	0	0	00:00:35.740000	2749224	17	1	0.372428	96.3442	0.186214	83.0096	enterobacteriaceae_odb12	864	2	3	5	0.990847	0.00228833
Klebsiella pneumoniae	Raven	Klebsiella_pneumoniae/assemblies/raven_4.fasta	4	5987513	1469	12	7	1450	1430	0	1240	0	1	0	0	00:00:34.460000	2751096	16	0	0.372569	96.3429	0	100	enterobacteriaceae_odb12	864	2	3	5	0.990847	0.00228833
Klebsiella pneumoniae	Raven	Klebsiella_pneumoniae/assemblies/raven_5.fasta	3	5985427	63	12	18	33	8	0	4754	0	2	0	0	00:00:33.680000	2727200	21	0	0.372471	96.3438	0	100	enterobacteriaceae_odb12	864	2	3	5	0.990847	0.00228833
Klebsiella pneumoniae	Raven	Klebsiella_pneumoniae/assemblies/raven_6.fasta	3	5985415	37	10	0	27	12	0	4754	0	2	0	0	00:00:35.250000	2781588	9	0	0.372471	96.3438	0	100	enterobacteriaceae_odb12	864	2	3	5	0.990847	0.00228833
Klebsiella pneumoniae	wtdbg2	Klebsiella_pneumoniae/assemblies/redbean_1.fasta	3	5748131	1794	112	962	720	933	1860	244167	0	2	0	0	00:01:20.060000	2076280	110	1	0.747977	92.7931	0	100	enterobacteriaceae_odb12	862	2	3	7	0.988558	0.00228833
Klebsiella pneumoniae	wtdbg2	Klebsiella_pneumoniae/assemblies/redbean_2.fasta	3	5968584	721	34	17	670	599	0	20959	0	2	0	0	00:01:21.300000	2207504	83	1	0.37301	96.3386	0	100	enterobacteriaceae_odb12	862	2	4	6	0.988558	0.00228833
Klebsiella pneumoniae	wtdbg2	Klebsiella_pneumoniae/assemblies/redbean_3.fasta	4	5398623	5813	301	332	5180	4431	3889	582206	1	1	0	0	00:01:18.340000	2251208	306	2	0.987865	90.5936	0	100	enterobacteriaceae_odb12	836	2	2	34	0.95881	0.00228833
Klebsiella pneumoniae	wtdbg2	Klebsiella_pneumoniae/assemblies/redbean_4.fasta	4	5601106	139	67	11	61	7	11181	400221	0	2	0	1	00:01:17.140000	2356360	392	0	0.398828	96.0902	0	100	enterobacteriaceae_odb12	835	2	2	35	0.957666	0.00228833
Klebsiella pneumoniae	wtdbg2	Klebsiella_pneumoniae/assemblies/redbean_5.fasta	4	6003516	3357	942	503	1912	1197	26004	11275	0	2	0	1	00:01:19.870000	2079788	634	0	0.372944	96.3392	0	100	enterobacteriaceae_odb12	864	1	3	6	0.989703	0.00114416
Klebsiella pneumoniae	wtdbg2	Klebsiella_pneumoniae/assemblies/redbean_6.fasta	6	5954251	662	9	7	646	598	3524	38830	2	1	0	0	00:01:19.330000	2068484	43	0	1.68144	84.5232	0	100	enterobacteriaceae_odb12	862	2	4	6	0.988558	0.00228833
Listeria innocua	Autocycler	Listeria_innocua/assemblies/autocycler_1.fasta	2	2972545	0	0	0	0	0	0	0	0	0	0	0	00:44:10.510000	9963088	1	0	0.693721	93.2979	0	100	listeria_odb12	1427	0	2	2	0.997205	0
Listeria innocua	Autocycler	Listeria_innocua/assemblies/autocycler_2.fasta	2	2972544	1	0	0	1	1	0	0	0	0	0	0	00:47:00.150000	9968108	0	0	0.693721	93.2979	0	100	listeria_odb12	1427	0	2	2	0.997205	0
Listeria innocua	Autocycler	Listeria_innocua/assemblies/autocycler_3.fasta	2	2972544	1	0	0	1	1	0	0	0	0	0	0	00:46:19.790000	9958200	1	0	0.693721	93.2979	0	100	listeria_odb12	1427	0	2	2	0.997205	0
Listeria innocua	Autocycler	Listeria_innocua/assemblies/autocycler_4.fasta	2	2972544	1	0	0	1	1	0	0	0	0	0	0	00:45:03.730000	9956592	1	0	0.693721	93.2979	0	100	listeria_odb12	1427	0	2	2	0.997205	0
Listeria innocua	Autocycler	Listeria_innocua/assemblies/autocycler_5.fasta	2	2972543	2	0	0	2	1	0	0	0	0	0	0	00:45:45.060000	9954968	1	0	0.693721	93.2979	0	100	listeria_odb12	1427	0	2	2	0.997205	0
Listeria innocua	Autocycler	Listeria_innocua/assemblies/autocycler_6.fasta	2	2972543	2	0	0	2	1	0	0	0	0	0	0	00:45:05.290000	9958480	0	0	0.693721	93.2979	0	100	listeria_odb12	1427	0	2	2	0.997205	0
Listeria innocua	Autocycler-curated	Listeria_innocua/assemblies/autocycler_manual_1.fasta	2	2972545	0	0	0	0	0	0	0	0	0	0	0			1	0	0.693721	93.2979	0	100	listeria_odb12	1427	0	2	2	0.997205	0
Listeria innocua	Autocycler-curated	Listeria_innocua/assemblies/autocycler_manual_2.fasta	2	2972544	1	0	0	1	1	0	0	0	0	0	0			0	0	0.693721	93.2979	0	100	listeria_odb12	1427	0	2	2	0.997205	0
Listeria innocua	Autocycler-curated	Listeria_innocua/assemblies/autocycler_manual_3.fasta	2	2972544	1	0	0	1	1	0	0	0	0	0	0			1	0	0.693721	93.2979	0	100	listeria_odb12	1427	0	2	2	0.997205	0
Listeria innocua	Autocycler-curated	Listeria_innocua/assemblies/autocycler_manual_4.fasta	2	2972544	1	0	0	1	1	0	0	0	0	0	0			1	0	0.693721	93.2979	0	100	listeria_odb12	1427	0	2	2	0.997205	0
Listeria innocua	Autocycler-curated	Listeria_innocua/assemblies/autocycler_manual_5.fasta	2	2972543	2	0	0	2	1	0	0	0	0	0	0			1	0	0.693721	93.2979	0	100	listeria_odb12	1427	0	2	2	0.997205	0
Listeria innocua	Autocycler-curated	Listeria_innocua/assemblies/autocycler_manual_6.fasta	2	2972543	2	0	0	2	1	0	0	0	0	0	0			0	0	0.693721	93.2979	0	100	listeria_odb12	1427	0	2	2	0.997205	0
Listeria innocua	Canu	Listeria_innocua/assemblies/canu_1.fasta	2	2972541	4	0	0	4	2	0	0	0	0	0	0	00:24:04.120000	6407428	1	0	0.693722	93.2979	0	100	listeria_odb12	1427	0	2	2	0.997205	0
Listeria innocua	Canu	Listeria_innocua/assemblies/canu_2.fasta	2	2972542	3	0	0	3	1	0	0	0	0	0	0	00:24:07.150000	6398068	0	0	0.693722	93.2979	0	100	listeria_odb12	1427	0	2	2	0.997205	0
Listeria innocua	Canu	Listeria_innocua/assemblies/canu_3.fasta	2	2997823	6	0	0	6	2	25284	0	0	0	0	0	00:23:05.950000	6353296	1	0	0.687691	93.3542	0	100	listeria_odb12	1413	14	2	2	0.997205	0.00978337
Listeria innocua	Canu	Listeria_innocua/assemblies/canu_4.fasta	2	2972539	6	0	0	6	2	0	0	0	0	0	0	00:24:22.490000	6401548	2	0	0.693722	93.2979	0	100	listeria_odb12	1427	0	2	2	0.997205	0
Listeria innocua	Canu	Listeria_innocua/assemblies/canu_5.fasta	2	2972540	5	0	0	5	1	0	0	0	0	0	0	00:25:43.050000	6385724	2	0	0.693722	93.2979	0	100	listeria_odb12	1427	0	2	2	0.997205	0
Listeria innocua	Canu	Listeria_innocua/assemblies/canu_6.fasta	3	3011218	2	0	0	2	1	38675	0	0	0	0	1	00:24:14.320000	6377188	0	0	0.693721	93.2979	0	100	listeria_odb12	1392	35	2	2	0.997205	0.0244584
Listeria innocua	Dragonflye	Listeria_innocua/assemblies/dragonflye_1.fasta	3	2978396	60	1	35	24	33	5840	0	0	0	0	1	00:03:42.970000	9098484	10	0	1.04057	90.1174	0	100	listeria_odb12	1426	0	2	3	0.996506	0
Listeria innocua	Dragonflye	Listeria_innocua/assemblies/dragonflye_2.fasta	3	2978560	16	0	3	13	4	6025	0	0	0	0	1	00:04:10.230000	9087292	9	0	0.693723	93.2979	0	100	listeria_odb12	1427	0	2	2	0.997205	0
Listeria innocua	Dragonflye	Listeria_innocua/assemblies/dragonflye_3.fasta	3	2978263	44	0	0	44	31	5762	0	0	0	0	1	00:03:41.030000	9098264	7	0	0.693731	93.2979	0	100	listeria_odb12	1426	0	2	3	0.996506	0
Listeria innocua	Dragonflye	Listeria_innocua/assemblies/dragonflye_4.fasta	3	2978531	60	0	42	18	34	5962	0	0	0	0	1	00:04:11.710000	9085840	10	0	0.693714	93.298	0	100	listeria_odb12	1427	0	2	2	0.997205	0
Listeria innocua	Dragonflye	Listeria_innocua/assemblies/dragonflye_5.fasta	3	2978125	504	0	0	504	442	6084	0	0	0	0	1	00:04:02.220000	9099056	10	0	0.693736	93.2978	0	100	listeria_odb12	1424	0	4	3	0.995108	0
Listeria innocua	Dragonflye	Listeria_innocua/assemblies/dragonflye_6.fasta	3	2980095	1514	0	1502	12	1499	6060	0	0	0	0	1	00:04:08.660000	9089884	6	1	0.693362	93.3013	0.346681	70.7031	listeria_odb12	1425	0	2	4	0.995807	0
Listeria innocua	Flye	Listeria_innocua/assemblies/flye_1.fasta	3	2978565	1	0	0	1	1	6022	1	0	0	0	1	00:02:50.030000	1506520	0	0	0.693722	93.2979	0	100	listeria_odb12	1427	0	2	2	0.997205	0
Listeria innocua	Flye	Listeria_innocua/assemblies/flye_2.fasta	3	2978545	2	0	0	2	1	6002	0	0	0	0	1	00:03:14.320000	1407112	0	0	0.693722	93.2979	0	100	listeria_odb12	1427	0	2	2	0.997205	0
Listeria innocua	Flye	Listeria_innocua/assemblies/flye_3.fasta	3	2978566	0	0	0	0	0	6021	0	0	0	0	1	00:02:49.600000	1367240	1	0	0.693721	93.2979	0	100	listeria_odb12	1427	0	2	2	0.997205	0
Listeria innocua	Flye	Listeria_innocua/assemblies/flye_4.fasta	2	2972545	1	0	0	1	1	1	0	0	0	0	0	00:02:44.360000	1576628	1	0	0.693721	93.2979	0	100	listeria_odb12	1427	0	2	2	0.997205	0
Listeria innocua	Flye	Listeria_innocua/assemblies/flye_5.fasta	3	2978582	3	0	1	2	1	6038	0	0	0	0	1	00:02:42.210000	1724504	2	0	0.693721	93.2979	0	100	listeria_odb12	1426	0	2	3	0.996506	0
Listeria innocua	Flye	Listeria_innocua/assemblies/flye_6.fasta	3	2978566	1	0	0	1	1	6022	0	0	0	0	1	00:02:49.130000	1695784	0	0	0.693721	93.2979	0	100	listeria_odb12	1427	0	2	2	0.997205	0
Listeria innocua	hifiasm	Listeria_innocua/assemblies/hifiasm_1.fasta	2	3018506	47	5	32	10	4	45939	0	0	0	0	0	00:00:22.880000	883792	0	0	0.688565	93.3461	0	100	listeria_odb12	1415	12	2	2	0.997205	0.00838574
Listeria innocua	hifiasm	Listeria_innocua/assemblies/hifiasm_2.fasta	2	2997545	2	0	0	2	1	25002	0	0	0	0	0	00:00:21.950000	831964	0	0	0.693721	93.2979	0	100	listeria_odb12	1427	0	2	2	0.997205	0
Listeria innocua	hifiasm	Listeria_innocua/assemblies/hifiasm_3.fasta	2	3008704	505	0	253	252	251	36158	0	0	0	0	0	00:00:22.040000	891652	2	2	0.693721	93.2979	0	100	listeria_odb12	1426	0	2	3	0.996506	0
Listeria innocua	hifiasm	Listeria_innocua/assemblies/hifiasm_4.fasta	2	2992859	3	0	0	3	1	20317	0	0	0	0	0	00:00:22.260000	828868	0	0	0.693722	93.2979	0	100	listeria_odb12	1427	0	2	2	0.997205	0
Listeria innocua	hifiasm	Listeria_innocua/assemblies/hifiasm_5.fasta	2	3020318	102	33	37	32	11	47768	0	0	0	0	0	00:00:22.940000	758504	53	0	1.04058	90.1173	0	100	listeria_odb12	1426	0	3	2	0.996506	0
Listeria innocua	hifiasm	Listeria_innocua/assemblies/hifiasm_6.fasta	2	3013270	3	0	0	3	1	40728	0	0	0	0	0	00:00:22.560000	815400	0	0	0.687388	93.3571	0	100	listeria_odb12	1410	17	2	2	0.997205	0.0118798
Listeria innocua	Hybracter	Listeria_innocua/assemblies/hybracter_1.fasta	2	2972545	0	0	0	0	0	0	0	0	0	0	0	00:09:25.840000	6896568	1	0	0.693721	93.2979	0	100	listeria_odb12	1427	0	2	2	0.997205	0
Listeria innocua	Hybracter	Listeria_innocua/assemblies/hybracter_2.fasta	2	2972546	1	0	1	0	1	0	0	0	0	0	0	00:12:03.430000	6970728	2	0	0.693721	93.2979	0	100	listeria_odb12	1427	0	2	2	0.997205	0
Listeria innocua	Hybracter	Listeria_innocua/assemblies/hybracter_3.fasta	2	2972545	2	0	1	1	1	0	0	0	0	0	0	00:12:11.800000	6900304	2	0	0.693721	93.2979	0	100	listeria_odb12	1427	0	2	2	0.997205	0
Listeria innocua	Hybracter	Listeria_innocua/assemblies/hybracter_4.fasta	2	2972544	1	0	0	1	1	0	0	0	0	0	0	00:11:11.220000	6853912	1	0	0.693721	93.2979	0	100	listeria_odb12	1427	0	2	2	0.997205	0
Listeria innocua	Hybracter	Listeria_innocua/assemblies/hybracter_5.fasta	2	2972545	2	0	1	1	1	0	0	0	0	0	0	00:11:07.070000	7049708	2	0	0.693721	93.2979	0	100	listeria_odb12	1426	0	2	3	0.996506	0
Listeria innocua	Hybracter	Listeria_innocua/assemblies/hybracter_6.fasta	2	2972545	2	0	1	1	1	0	0	0	0	0	0	00:09:41.820000	6978816	2	0	0.693721	93.2979	0	100	listeria_odb12	1427	0	2	2	0.997205	0
Listeria innocua	LJA	Listeria_innocua/assemblies/lja_1.fasta	2	2965534	170	42	35	93	7	19	6972	0	0	0	0	00:01:19.600000	1239160	82	0	0.693731	93.2979	0	100	listeria_odb12	1426	0	2	3	0.996506	0
Listeria innocua	LJA	Listeria_innocua/assemblies/lja_2.fasta	2	2972539	37	6	13	18	5	2	3	0	0	0	0	00:01:25.970000	1543992	10	0	0.693721	93.2979	0	100	listeria_odb12	1427	0	2	2	0.997205	0
Listeria innocua	LJA	Listeria_innocua/assemblies/lja_3.fasta	2	2972335	243	5	14	224	202	0	0	0	0	0	0	00:01:38.080000	1747384	13	1	1.04066	90.1166	0	100	listeria_odb12	1426	0	2	3	0.996506	0
Listeria innocua	LJA	Listeria_innocua/assemblies/lja_4.fasta	3	2968349	1927	84	134	1709	436	8	2629	1	0	0	0	00:01:13.940000	1737308	426	1	2.0842	81.1866	0	100	listeria_odb12	1420	0	3	8	0.992313	0
Listeria innocua	LJA	Listeria_innocua/assemblies/lja_5.fasta	2	2939696	1454	141	173	1140	10	10	31892	0	0	0	0	00:07:28.060000	3698880	149	0	0.693723	93.2979	0	100	listeria_odb12	1427	0	2	2	0.997205	0
Listeria innocua	LJA	Listeria_innocua/assemblies/lja_6.fasta	2	2957985	252	33	42	177	93	57	14482	0	0	0	0	00:01:41.380000	1165688	44	0	1.04059	90.1173	0	100	listeria_odb12	1427	0	2	2	0.997205	0
Listeria innocua	MAECI	Listeria_innocua/assemblies/maeci_1.fasta	2	2969907	19	0	12	7	12	0	2643	0	0	0	0	00:31:42.160000	9098524	6	0	0.694259	93.2929	0	100	listeria_odb12	1426	0	2	3	0.996506	0
Listeria innocua	MAECI	Listeria_innocua/assemblies/maeci_2.fasta	2	2970952	3	0	1	2	1	0	1592	0	0	0	0	00:31:42.230000	9088224	2	0	0.694085	93.2945	0	100	listeria_odb12	1427	0	2	2	0.997205	0
Listeria innocua	MAECI	Listeria_innocua/assemblies/maeci_3.fasta	2	2972544	1	0	0	1	1	0	0	0	0	0	0	00:31:17.380000	9095128	2	0	0.693721	93.2979	0	100	listeria_odb12	1426	0	3	2	0.996506	0
Listeria innocua	MAECI	Listeria_innocua/assemblies/maeci_4.fasta	2	2972541	5	0	1	4	2	0	1	0	0	0	0	00:31:57.890000	9089360	4	0	0.693722	93.2979	0	100	listeria_odb12	1424	0	4	3	0.995108	0
Listeria innocua	MAECI	Listeria_innocua/assemblies/maeci_5.fasta	2	2972544	2	0	0	2	1	1	0	0	0	0	0	00:33:10.840000	9095792	2	0	0.693721	93.2979	0	100	listeria_odb12	1427	0	2	2	0.997205	0
Listeria innocua	MAECI	Listeria_innocua/assemblies/maeci_6.fasta	2	2974035	2	0	0	2	1	1492	0	0	0	0	0	00:31:22.100000	9088284	0	0	0.693363	93.3013	0	100	listeria_odb12	1427	0	2	2	0.997205	0
Listeria innocua	metaMDBG	Listeria_innocua/assemblies/metamdbg_1.fasta	2	2972907	484	1	416	67	344	13	0	0	0	0	0	00:01:34.790000	494256	24	2	1.04045	90.1184	0	100	listeria_odb12	1422	0	4	5	0.993711	0
Listeria innocua	metaMDBG	Listeria_innocua/assemblies/metamdbg_2.fasta	2	2972665	184	9	140	35	139	15	0	0	0	0	0	00:01:35.930000	502088	32	1	1.04054	90.1177	0	100	listeria_odb12	1419	0	5	7	0.991614	0
Listeria innocua	metaMDBG	Listeria_innocua/assemblies/metamdbg_3.fasta	2	2972547	17	0	3	14	2	13	0	0	0	0	0	00:01:35.330000	496048	15	0	0.693722	93.2979	0	100	listeria_odb12	1421	0	5	5	0.993012	0
Listeria innocua	metaMDBG	Listeria_innocua/assemblies/metamdbg_4.fasta	2	2969382	3211	14	14	3183	3153	7	1	0	0	0	0	00:01:37.960000	521920	39	0	0.694485	93.2908	0	100	listeria_odb12	1423	0	5	3	0.99441	0
Listeria innocua	metaMDBG	Listeria_innocua/assemblies/metamdbg_5.fasta	2	2969395	67	2	30	35	30	5	3150	0	0	0	0	00:01:36.470000	499012	24	0	0.694481	93.2909	0	100	listeria_odb12	1423	0	4	4	0.99441	0
Listeria innocua	metaMDBG	Listeria_innocua/assemblies/metamdbg_6.fasta	2	2972542	35	0	11	24	11	10	0	0	0	0	0	00:01:37.280000	499216	19	0	0.693723	93.2979	0	100	listeria_odb12	1423	0	6	2	0.99441	0
Listeria innocua	miniasm	Listeria_innocua/assemblies/miniasm_1.fasta	2	2972529	19	1	1	17	12	0	0	0	0	0	0	00:00:36.920000	2737356	6	0	0.693725	93.2979	0	100	listeria_odb12	1427	0	2	2	0.997205	0
Listeria innocua	miniasm	Listeria_innocua/assemblies/miniasm_2.fasta	2	2972536	15	0	3	12	3	0	0	0	0	0	0	00:00:35.400000	2482876	7	0	0.693723	93.2979	0	100	listeria_odb12	1425	0	4	2	0.995807	0
Listeria innocua	miniasm	Listeria_innocua/assemblies/miniasm_3.fasta	2	2972542	7	0	2	5	3	0	0	0	0	0	0	00:00:36.680000	2512496	4	0	0.693722	93.2979	0	100	listeria_odb12	1425	0	3	3	0.995807	0
Listeria innocua	miniasm	Listeria_innocua/assemblies/miniasm_4.fasta	2	2972538	20	3	5	12	3	0	0	0	0	0	0	00:00:35.050000	2568536	12	0	0.693723	93.2979	0	100	listeria_odb12	1425	0	3	3	0.995807	0
Listeria innocua	miniasm	Listeria_innocua/assemblies/miniasm_5.fasta	2	2972521	24	0	0	24	9	0	0	0	0	0	0	00:00:36.540000	2470300	7	0	0.693727	93.2979	0	100	listeria_odb12	1425	0	2	4	0.995807	0
Listeria innocua	miniasm	Listeria_innocua/assemblies/miniasm_6.fasta	2	2979539	7000	2	6996	2	6995	0	0	0	0	0	0	00:00:37.230000	2453284	3	1	0.692042	93.3136	0	100	listeria_odb12	1426	0	2	3	0.996506	0
Listeria innocua	Myloasm	Listeria_innocua/assemblies/myloasm_1.fasta	6	2989336	219	0	219	0	219	16572	0	0	0	1	3	00:00:28.140000	10793008	2	1	0.693668	93.2984	0	100	listeria_odb12	1424	3	2	2	0.997205	0.00209644
Listeria innocua	Myloasm	Listeria_innocua/assemblies/myloasm_2.fasta	7	2994401	771	248	252	271	168	21875	0	0	0	0	5	00:00:28.350000	10701160	57	1	0.693681	93.2983	0	100	listeria_odb12	1425	2	2	2	0.997205	0.00139762
Listeria innocua	Myloasm	Listeria_innocua/assemblies/myloasm_3.fasta	4	3045850	29	0	27	2	27	73280	0	0	0	0	2	00:00:31.820000	10715220	3	0	0.693715	93.298	0	100	listeria_odb12	1427	0	2	2	0.997205	0
Listeria innocua	Myloasm	Listeria_innocua/assemblies/myloasm_4.fasta	4	2984519	486	1	148	337	336	12163	0	0	0	1	1	00:00:32.770000	10694724	4	2	0.693766	93.2975	0	100	listeria_odb12	1424	2	3	2	0.996506	0.00139762
Listeria innocua	Myloasm	Listeria_innocua/assemblies/myloasm_5.fasta	6	2992474	1087	3	856	228	224	19301	0	0	0	2	2	00:00:27.980000	10755852	12	6	1.04035	90.1193	0	100	listeria_odb12	1425	2	2	2	0.997205	0.00139762
Listeria innocua	Myloasm	Listeria_innocua/assemblies/myloasm_6.fasta	5	2992259	688	2	681	5	283	19038	0	0	0	2	1	00:00:28.060000	10754424	314	2	0.692681	93.3076	0	100	listeria_odb12	1424	2	2	3	0.996506	0.00139762
Listeria innocua	NECAT	Listeria_innocua/assemblies/necat_1.fasta	2	2972557	29	3	19	7	3	2	2	0	0	0	0	00:03:17.930000	10700436	18	0	0.693718	93.298	0	100	listeria_odb12	1424	0	3	4	0.995108	0
Listeria innocua	NECAT	Listeria_innocua/assemblies/necat_2.fasta	2	2972594	54	1	51	2	11	0	0	0	0	0	0	00:03:13.780000	10694832	15	0	0.693709	93.2981	0	100	listeria_odb12	1425	0	3	3	0.995807	0
Listeria innocua	NECAT	Listeria_innocua/assemblies/necat_3.fasta	2	3009019	340	2	327	11	239	36159	1	0	0	0	0	00:03:11.430000	10699500	30	1	0.693645	93.2987	0	100	listeria_odb12	1424	0	3	4	0.995108	0
Listeria innocua	NECAT	Listeria_innocua/assemblies/necat_4.fasta	2	2972608	82	1	72	9	30	2	2	0	0	0	0	00:03:09.910000	10697840	33	0	0.693714	93.298	0	100	listeria_odb12	1426	0	2	3	0.996506	0
Listeria innocua	NECAT	Listeria_innocua/assemblies/necat_5.fasta	2	2972761	239	1	227	11	195	2	2	0	0	0	0	00:03:13.930000	10702776	30	1	0.693669	93.2984	0	100	listeria_odb12	1424	0	2	5	0.995108	0
Listeria innocua	NECAT	Listeria_innocua/assemblies/necat_6.fasta	2	2965416	91	3	81	7	24	1	7204	0	0	0	0	00:03:11.480000	10698256	23	0	0.693707	93.2981	0	100	listeria_odb12	1424	0	3	4	0.995108	0
Listeria innocua	NextDenovo	Listeria_innocua/assemblies/nextdenovo_1.fasta	2	3012637	68	10	57	1	8	40036	0	0	0	0	0	00:03:31.050000	1835616	2	0	0.68725	93.3583	0	100	listeria_odb12	1419	7	2	3	0.996506	0.00489168
Listeria innocua	NextDenovo	Listeria_innocua/assemblies/nextdenovo_2.fasta	2	3020167	134	24	106	4	8	47520	0	0	0	0	0	00:03:27.220000	1841368	3	0	0.689566	93.3367	0	100	listeria_odb12	1420	6	2	3	0.996506	0.00419287
Listeria innocua	NextDenovo	Listeria_innocua/assemblies/nextdenovo_3.fasta	1	2882324	3	0	0	3	2	0	90218	0	1	0	0	00:03:22.210000	1815020	1	0	0.693884	93.2964	0	100	listeria_odb12	1427	0	2	2	0.997205	0
Listeria innocua	NextDenovo	Listeria_innocua/assemblies/nextdenovo_4.fasta	2	3006728	30	0	26	4	6	34161	0	0	0	0	0	00:03:26.190000	1836628	1	0	0.690861	93.3246	0	100	listeria_odb12	1427	0	2	2	0.997205	0
Listeria innocua	NextDenovo	Listeria_innocua/assemblies/nextdenovo_5.fasta	2	3017748	60	3	54	3	4	45152	0	0	0	0	0	00:03:24.230000	1835668	5	0	0.688809	93.3438	0	100	listeria_odb12	1425	0	2	4	0.995807	0
Listeria innocua	NextDenovo	Listeria_innocua/assemblies/nextdenovo_6.fasta	2	3017973	201	38	156	7	18	45279	0	0	0	0	0	00:03:24.410000	1836020	0	0	0.690126	93.3315	0	100	listeria_odb12	1418	9	2	2	0.997205	0.00628931
Listeria innocua	Raven	Listeria_innocua/assemblies/raven_1.fasta	2	2972537	8	0	0	8	4	0	0	0	0	0	0	00:00:18.380000	1423208	3	0	0.693722	93.2979	0	100	listeria_odb12	1426	0	3	2	0.996506	0
Listeria innocua	Raven	Listeria_innocua/assemblies/raven_2.fasta	2	2971985	560	0	0	560	534	0	0	0	0	0	0	00:00:18.700000	1403728	3	1	0.693855	93.2967	0	100	listeria_odb12	1426	0	2	3	0.996506	0
Listeria innocua	Raven	Listeria_innocua/assemblies/raven_3.fasta	2	2973479	954	2	943	9	943	0	0	0	0	0	0	00:00:17.960000	1427492	3	1	0.693495	93.3	0	100	listeria_odb12	1427	0	2	2	0.997205	0
Listeria innocua	Raven	Listeria_innocua/assemblies/raven_4.fasta	2	2972536	9	0	0	9	4	0	0	0	0	0	0	00:00:18.750000	1429616	3	0	0.693722	93.2979	0	100	listeria_odb12	1427	0	2	2	0.997205	0
Listeria innocua	Raven	Listeria_innocua/assemblies/raven_5.fasta	2	2971202	1343	0	0	1343	1325	0	0	0	0	0	0	00:00:18.120000	1428712	5	0	0.694042	93.2949	0	100	listeria_odb12	1423	0	2	6	0.99441	0
Listeria innocua	Raven	Listeria_innocua/assemblies/raven_6.fasta	2	2972533	12	0	0	12	7	0	0	0	0	0	0	00:00:18.990000	1415856	2	0	0.693722	93.2979	0	100	listeria_odb12	1427	0	2	2	0.997205	0
Listeria innocua	wtdbg2	Listeria_innocua/assemblies/redbean_1.fasta	2	2970328	148	33	22	93	64	91	2237	0	0	0	0	00:00:38.020000	2011380	60	1	1.04141	90.1098	0	100	listeria_odb12	1426	0	2	3	0.996506	0
Listeria innocua	wtdbg2	Listeria_innocua/assemblies/redbean_2.fasta	2	2970877	15	6	0	9	1	0	1659	0	0	0	0	00:00:37.640000	2066832	11	0	0.694107	93.2943	0	100	listeria_odb12	1427	0	2	2	0.997205	0
Listeria innocua	wtdbg2	Listeria_innocua/assemblies/redbean_3.fasta	2	2969089	17	4	2	11	2	0	3447	0	0	0	0	00:00:37.820000	2095280	668	0	0.694451	93.2911	0	100	listeria_odb12	1427	0	2	2	0.997205	0
Listeria innocua	wtdbg2	Listeria_innocua/assemblies/redbean_4.fasta	2	2961538	295	14	5	276	254	225	5841	0	0	0	0	00:00:37.540000	1984640	15	0	0.696434	93.2726	0	100	listeria_odb12	1425	0	3	3	0.995807	0
Listeria innocua	wtdbg2	Listeria_innocua/assemblies/redbean_5.fasta	2	2968187	18	2	0	16	2	0	4342	0	0	0	0	00:00:38.960000	2081960	5	0	0.694008	93.2953	0	100	listeria_odb12	1427	0	2	2	0.997205	0
Listeria innocua	wtdbg2	Listeria_innocua/assemblies/redbean_6.fasta	2	2971397	492	290	87	115	7	43	1163	0	0	0	0	00:00:38.850000	2013736	422	0	0.694008	93.2953	0	100	listeria_odb12	1426	0	2	3	0.996506	0
Providencia rettgeri	Autocycler	Providencia_rettgeri/assemblies/autocycler_1.fasta	2	4465805	2	1	0	1	1	0	0	0	0	0	0	01:02:02	10706568	1	0	0.463116	95.4744	0	100	morganellaceae_odb12	1441	2	1	7	0.994487	0.00137836
Providencia rettgeri	Autocycler	Providencia_rettgeri/assemblies/autocycler_2.fasta	2	4465803	4	1	0	3	1	0	0	0	0	0	0	01:01:48	10723128	0	0	0.463117	95.4744	0	100	morganellaceae_odb12	1441	2	1	7	0.994487	0.00137836
Providencia rettgeri	Autocycler	Providencia_rettgeri/assemblies/autocycler_3.fasta	2	4465802	5	1	0	4	1	0	0	0	0	0	0	01:01:53	10714836	1	0	0.463117	95.4744	0	100	morganellaceae_odb12	1441	2	1	7	0.994487	0.00137836
Providencia rettgeri	Autocycler	Providencia_rettgeri/assemblies/autocycler_4.fasta	2	4465804	4	2	0	2	1	0	0	0	0	0	0	01:02:19	10706868	1	0	0.463117	95.4744	0	100	morganellaceae_odb12	1441	2	1	7	0.994487	0.00137836
Providencia rettgeri	Autocycler	Providencia_rettgeri/assemblies/autocycler_5.fasta	2	4465805	2	1	0	1	1	0	0	0	0	0	0	01:02:25	10716664	1	0	0.463116	95.4744	0	100	morganellaceae_odb12	1441	2	1	7	0.994487	0.00137836
Providencia rettgeri	Autocycler	Providencia_rettgeri/assemblies/autocycler_6.fasta	2	4465804	3	1	0	2	1	0	0	0	0	0	0	01:02:39	10708420	0	0	0.463117	95.4744	0	100	morganellaceae_odb12	1441	2	1	7	0.994487	0.00137836
Providencia rettgeri	Autocycler-curated	Providencia_rettgeri/assemblies/autocycler_manual_1.fasta	2	4465805	2	1	0	1	1	0	0	0	0	0	0			1	0	0.463116	95.4744	0	100	morganellaceae_odb12	1441	2	1	7	0.994487	0.00137836
Providencia rettgeri	Autocycler-curated	Providencia_rettgeri/assemblies/autocycler_manual_2.fasta	2	4465803	4	1	0	3	1	0	0	0	0	0	0			0	0	0.463117	95.4744	0	100	morganellaceae_odb12	1441	2	1	7	0.994487	0.00137836
Providencia rettgeri	Autocycler-curated	Providencia_rettgeri/assemblies/autocycler_manual_3.fasta	2	4465802	5	1	0	4	1	0	0	0	0	0	0			1	0	0.463117	95.4744	0	100	morganellaceae_odb12	1441	2	1	7	0.994487	0.00137836
Providencia rettgeri	Autocycler-curated	Providencia_rettgeri/assemblies/autocycler_manual_4.fasta	2	4465804	4	2	0	2	1	0	0	0	0	0	0			1	0	0.463117	95.4744	0	100	morganellaceae_odb12	1441	2	1	7	0.994487	0.00137836
Providencia rettgeri	Autocycler-curated	Providencia_rettgeri/assemblies/autocycler_manual_5.fasta	2	4465805	2	1	0	1	1	0	0	0	0	0	0			1	0	0.463116	95.4744	0	100	morganellaceae_odb12	1441	2	1	7	0.994487	0.00137836
Providencia rettgeri	Autocycler-curated	Providencia_rettgeri/assemblies/autocycler_manual_6.fasta	2	4465804	3	1	0	2	1	0	0	0	0	0	0			0	0	0.463117	95.4744	0	100	morganellaceae_odb12	1441	2	1	7	0.994487	0.00137836
Providencia rettgeri	Canu	Providencia_rettgeri/assemblies/canu_1.fasta	3	4500540	2	1	0	1	1	34735	0	0	0	0	1	00:27:07.140000	6468088	1	0	0.463116	95.4744	0	100	morganellaceae_odb12	1428	15	1	7	0.994487	0.0103377
Providencia rettgeri	Canu	Providencia_rettgeri/assemblies/canu_2.fasta	3	4505498	4	1	0	3	1	56957	17262	0	0	0	1	00:26:38.720000	6470364	1	0	0.463114	95.4745	0	100	morganellaceae_odb12	1440	2	1	8	0.993797	0.00137836
Providencia rettgeri	Canu	Providencia_rettgeri/assemblies/canu_3.fasta	2	4501509	7	1	0	6	1	35709	0	0	0	0	0	00:26:07.700000	6445712	2	0	0.459319	95.5107	0	100	morganellaceae_odb12	1441	2	1	7	0.994487	0.00137836
Providencia rettgeri	Canu	Providencia_rettgeri/assemblies/canu_4.fasta	2	4507411	8	2	0	6	2	41611	0	0	0	0	0	00:27:02.040000	6435396	2	0	0.458697	95.5166	0	100	morganellaceae_odb12	1436	6	2	7	0.993797	0.00413508
Providencia rettgeri	Canu	Providencia_rettgeri/assemblies/canu_5.fasta	2	4465801	6	1	0	5	1	0	0	0	0	0	0	00:26:24.790000	6428644	3	0	0.463117	95.4744	0	100	morganellaceae_odb12	1441	2	1	7	0.994487	0.00137836
Providencia rettgeri	Canu	Providencia_rettgeri/assemblies/canu_6.fasta	3	4484257	4	1	1	2	1	18452	0	0	0	0	1	00:26:35.040000	6411140	0	0	0.463116	95.4744	0	100	morganellaceae_odb12	1441	2	1	7	0.994487	0.00137836
Providencia rettgeri	Dragonflye	Providencia_rettgeri/assemblies/dragonflye_1.fasta	3	4473043	39	2	0	37	21	7274	0	0	0	0	1	00:04:36.100000	9369052	10	0	0.463118	95.4744	0	100	morganellaceae_odb12	1440	3	1	7	0.994487	0.00206754
Providencia rettgeri	Dragonflye	Providencia_rettgeri/assemblies/dragonflye_2.fasta	2	4465789	35	2	8	25	10	0	0	0	0	0	0	00:04:19.370000	9372676	11	0	0.463118	95.4744	0	100	morganellaceae_odb12	1439	2	2	8	0.993108	0.00137836
Providencia rettgeri	Dragonflye	Providencia_rettgeri/assemblies/dragonflye_3.fasta	2	4466513	778	1	742	35	706	0	0	0	0	0	0	00:04:18.840000	9361964	13	1	0.694558	93.2901	0.231519	79.3327	morganellaceae_odb12	1440	2	1	8	0.993797	0.00137836
Providencia rettgeri	Dragonflye	Providencia_rettgeri/assemblies/dragonflye_4.fasta	2	4466544	787	1	762	24	754	0	0	0	0	0	0	00:04:27.670000	9357856	8	1	0.463036	95.4752	0.231518	79.3328	morganellaceae_odb12	1441	2	1	7	0.994487	0.00137836
Providencia rettgeri	Dragonflye	Providencia_rettgeri/assemblies/dragonflye_5.fasta	2	4465830	154	4	87	63	79	0	0	0	0	0	0	00:04:31.630000	9366044	18	0	0.463118	95.4744	0	100	morganellaceae_odb12	1441	2	1	7	0.994487	0.00137836
Providencia rettgeri	Dragonflye	Providencia_rettgeri/assemblies/dragonflye_6.fasta	2	4465778	61	1	16	44	10	0	0	0	0	0	0	00:04:13.510000	9365300	19	0	0.463118	95.4744	0	100	morganellaceae_odb12	1439	2	2	8	0.993108	0.00137836
Providencia rettgeri	Flye	Providencia_rettgeri/assemblies/flye_1.fasta	2	4465806	3	1	1	1	1	0	0	0	0	0	0	00:02:40.230000	1791884	2	0	0.463116	95.4744	0	100	morganellaceae_odb12	1441	2	1	7	0.994487	0.00137836
Providencia rettgeri	Flye	Providencia_rettgeri/assemblies/flye_2.fasta	2	4465803	4	1	0	3	1	0	0	0	0	0	0	00:02:28.190000	1636332	0	0	0.463117	95.4744	0	100	morganellaceae_odb12	1441	2	1	7	0.994487	0.00137836
Providencia rettgeri	Flye	Providencia_rettgeri/assemblies/flye_3.fasta	2	4465801	5	1	0	4	1	0	1	0	0	0	0	00:02:35.330000	1629840	1	0	0.463117	95.4744	0	100	morganellaceae_odb12	1441	2	1	7	0.994487	0.00137836
Providencia rettgeri	Flye	Providencia_rettgeri/assemblies/flye_4.fasta	2	4465804	4	2	0	2	1	0	0	0	0	0	0	00:02:33.850000	1774916	1	0	0.463117	95.4744	0	100	morganellaceae_odb12	1441	2	1	7	0.994487	0.00137836
Providencia rettgeri	Flye	Providencia_rettgeri/assemblies/flye_5.fasta	3	4474695	12	1	9	2	3	8883	1	0	0	0	1	00:03:03.750000	1739356	6	0	0.463116	95.4744	0	100	morganellaceae_odb12	1439	4	1	7	0.994487	0.00275672
Providencia rettgeri	Flye	Providencia_rettgeri/assemblies/flye_6.fasta	2	4465802	4	1	0	3	1	0	1	0	0	0	0	00:02:31.590000	1574428	1	0	0.463117	95.4744	0	100	morganellaceae_odb12	1441	2	1	7	0.994487	0.00137836
Providencia rettgeri	hifiasm	Providencia_rettgeri/assemblies/hifiasm_1.fasta	2	4493788	8	4	1	3	1	27984	0	0	0	0	0	00:00:34.830000	1131084	6	0	0.463117	95.4744	0	100	morganellaceae_odb12	1440	2	2	7	0.993797	0.00137836
Providencia rettgeri	hifiasm	Providencia_rettgeri/assemblies/hifiasm_2.fasta	2	4485996	4	2	0	2	1	20192	0	0	0	0	0	00:00:34.050000	1074248	1	0	0.463117	95.4744	0	100	morganellaceae_odb12	1441	2	1	7	0.994487	0.00137836
Providencia rettgeri	hifiasm	Providencia_rettgeri/assemblies/hifiasm_3.fasta	2	4530933	7	1	1	5	1	65131	0	0	0	0	0	00:00:34.280000	1109456	2	0	0.45988	95.5053	0	100	morganellaceae_odb12	1428	15	1	7	0.994487	0.0103377
Providencia rettgeri	hifiasm	Providencia_rettgeri/assemblies/hifiasm_4.fasta	2	4491247	3	1	0	2	1	25509	66	0	0	0	0	00:00:34.990000	1131988	0	0	0.463124	95.4744	0	100	morganellaceae_odb12	1441	2	1	7	0.994487	0.00137836
Providencia rettgeri	hifiasm	Providencia_rettgeri/assemblies/hifiasm_5.fasta	2	4498387	159	6	150	3	102	32434	0	0	0	0	0	00:00:34.160000	1128508	11	1	0.926201	91.154	0	100	morganellaceae_odb12	1440	2	1	8	0.993797	0.00137836
Providencia rettgeri	hifiasm	Providencia_rettgeri/assemblies/hifiasm_6.fasta	2	4490013	21	11	1	9	2	24215	0	0	0	0	0	00:00:34.350000	1084996	16	0	0.463117	95.4744	0	100	morganellaceae_odb12	1441	2	1	7	0.994487	0.00137836
Providencia rettgeri	Hybracter	Providencia_rettgeri/assemblies/hybracter_1.fasta	2	4465805	2	1	0	1	1	0	0	0	0	0	0	00:11:50.310000	7191864	1	0	0.463116	95.4744	0	100	morganellaceae_odb12	1441	2	1	7	0.994487	0.00137836
Providencia rettgeri	Hybracter	Providencia_rettgeri/assemblies/hybracter_2.fasta	2	4465804	3	1	0	2	1	0	0	0	0	0	0	00:12:20.350000	7481828	2	0	0.463117	95.4744	0	100	morganellaceae_odb12	1441	2	1	7	0.994487	0.00137836
Providencia rettgeri	Hybracter	Providencia_rettgeri/assemblies/hybracter_3.fasta	2	4465805	2	1	0	1	1	0	0	0	0	0	0	00:12:04.290000	7219476	1	0	0.463116	95.4744	0	100	morganellaceae_odb12	1441	2	1	7	0.994487	0.00137836
Providencia rettgeri	Hybracter	Providencia_rettgeri/assemblies/hybracter_4.fasta	2	4465805	2	1	0	1	1	0	0	0	0	0	0	00:11:49.590000	7104620	1	0	0.463116	95.4744	0	100	morganellaceae_odb12	1441	2	1	7	0.994487	0.00137836
Providencia rettgeri	Hybracter	Providencia_rettgeri/assemblies/hybracter_5.fasta	2	4465805	3	2	0	1	1	0	0	0	0	0	0	00:12:01.600000	7451252	2	0	0.463116	95.4744	0	100	morganellaceae_odb12	1441	2	1	7	0.994487	0.00137836
Providencia rettgeri	Hybracter	Providencia_rettgeri/assemblies/hybracter_6.fasta	2	4465805	4	1	1	2	1	0	0	0	0	0	0	00:12:11.010000	7079936	1	0	0.463116	95.4744	0	100	morganellaceae_odb12	1441	2	1	7	0.994487	0.00137836
Providencia rettgeri	LJA	Providencia_rettgeri/assemblies/lja_1.fasta	2	4465786	75	9	23	43	4	0	0	0	0	0	0	00:02:08.520000	5726180	48	0	0.463119	95.4744	0	100	morganellaceae_odb12	1439	2	2	8	0.993108	0.00137836
Providencia rettgeri	LJA	Providencia_rettgeri/assemblies/lja_2.fasta	3	4461290	177	17	33	127	6	3	4425	1	0	0	0	00:01:48.400000	3716280	131	0	0.927202	91.1448	0	100	morganellaceae_odb12	1437	2	1	11	0.99173	0.00137836
Providencia rettgeri	LJA	Providencia_rettgeri/assemblies/lja_3.fasta	2	4465776	114	20	32	62	8	0	0	0	0	0	0	00:01:58.220000	4406044	67	0	0.46312	95.4744	0	100	morganellaceae_odb12	1436	2	4	9	0.991041	0.00137836
Providencia rettgeri	LJA	Providencia_rettgeri/assemblies/lja_4.fasta	2	4465717	143	12	21	110	60	0	0	0	0	0	0	00:01:55.160000	3962332	54	1	0.463126	95.4743	0	100	morganellaceae_odb12	1438	2	3	8	0.992419	0.00137836
Providencia rettgeri	LJA	Providencia_rettgeri/assemblies/lja_5.fasta	2	4465775	85	22	16	47	5	0	0	0	0	0	0	00:02:07.010000	2130480	60	0	0.463119	95.4744	0	100	morganellaceae_odb12	1437	2	2	10	0.99173	0.00137836
Providencia rettgeri	LJA	Providencia_rettgeri/assemblies/lja_6.fasta	2	4465779	61	6	14	41	5	0	0	0	0	0	0	00:01:54.910000	6590788	37	0	0.463119	95.4744	0	100	morganellaceae_odb12	1437	2	3	9	0.99173	0.00137836
Providencia rettgeri	MAECI	Providencia_rettgeri/assemblies/maeci_1.fasta	2	4465803	3	1	0	2	1	0	1	0	0	0	0	00:34:51.230000	9372112	2	0	0.463117	95.4744	0	100	morganellaceae_odb12	1440	2	1	8	0.993797	0.00137836
Providencia rettgeri	MAECI	Providencia_rettgeri/assemblies/maeci_2.fasta	2	4465803	7	5	0	2	1	0	1	0	0	0	0	00:34:30.850000	9371816	4	0	0.463117	95.4744	0	100	morganellaceae_odb12	1441	2	1	7	0.994487	0.00137836
Providencia rettgeri	MAECI	Providencia_rettgeri/assemblies/maeci_3.fasta	2	4466268	135	6	0	129	87	591	0	0	0	0	0	00:34:14.670000	9363760	11	0	0.463053	95.475	0	100	morganellaceae_odb12	1441	2	1	7	0.994487	0.00137836
Providencia rettgeri	MAECI	Providencia_rettgeri/assemblies/maeci_4.fasta	2	4466112	3	1	0	2	1	308	0	0	0	0	0	00:34:53.110000	9360928	0	0	0.463084	95.4748	0	100	morganellaceae_odb12	1441	2	1	7	0.994487	0.00137836
Providencia rettgeri	MAECI	Providencia_rettgeri/assemblies/maeci_5.fasta	2	4465799	7	1	0	6	2	0	1	0	0	0	0	00:35:20.740000	9369464	4	0	0.463117	95.4744	0	100	morganellaceae_odb12	1440	2	1	8	0.993797	0.00137836
Providencia rettgeri	MAECI	Providencia_rettgeri/assemblies/maeci_6.fasta	2	4465800	7	2	0	5	2	0	1	0	0	0	0	00:34:19.840000	9361344	3	0	0.463117	95.4744	0	100	morganellaceae_odb12	1439	2	1	9	0.993108	0.00137836
Providencia rettgeri	metaMDBG	Providencia_rettgeri/assemblies/metamdbg_1.fasta	2	4465797	43	1	8	34	3	17	0	0	0	0	0	00:02:18.750000	777276	28	0	0.463118	95.4744	0	100	morganellaceae_odb12	1438	2	1	10	0.992419	0.00137836
Providencia rettgeri	metaMDBG	Providencia_rettgeri/assemblies/metamdbg_2.fasta	2	4465751	92	13	3	76	26	18	0	0	0	0	0	00:02:20.370000	834184	43	0	0.463123	95.4744	0	100	morganellaceae_odb12	1439	2	1	9	0.993108	0.00137836
Providencia rettgeri	metaMDBG	Providencia_rettgeri/assemblies/metamdbg_3.fasta	2	4465687	478	6	422	50	287	6	497	0	0	0	0	00:02:20.390000	737252	37	3	0.694695	93.2889	0	100	morganellaceae_odb12	1436	1	1	13	0.990351	0.00068918
Providencia rettgeri	metaMDBG	Providencia_rettgeri/assemblies/metamdbg_4.fasta	2	4466852	1117	2	1072	43	1000	17	0	0	0	0	0	00:02:20.030000	783056	34	2	0.694507	93.2906	0	100	morganellaceae_odb12	1439	2	1	9	0.993108	0.00137836
Providencia rettgeri	metaMDBG	Providencia_rettgeri/assemblies/metamdbg_5.fasta	2	4465781	50	1	6	43	4	12	0	0	0	0	0	00:02:18.730000	747212	31	0	0.463119	95.4744	0	100	morganellaceae_odb12	1438	2	1	10	0.992419	0.00137836
Providencia rettgeri	metaMDBG	Providencia_rettgeri/assemblies/metamdbg_6.fasta	2	4465835	82	7	44	31	39	16	0	0	0	0	0	00:02:18.920000	734572	32	0	0.463114	95.4745	0	100	morganellaceae_odb12	1435	2	4	10	0.990351	0.00137836
Providencia rettgeri	miniasm	Providencia_rettgeri/assemblies/miniasm_1.fasta	2	4464195	29	1	0	28	11	0	1583	0	0	0	0	00:00:52.660000	3568616	7	0	0.463289	95.4728	0	100	morganellaceae_odb12	1439	2	1	9	0.993108	0.00137836
Providencia rettgeri	miniasm	Providencia_rettgeri/assemblies/miniasm_2.fasta	2	4465820	47	1	30	16	30	0	0	0	0	0	0	00:00:49.040000	3615120	10	0	0.463114	95.4745	0	100	morganellaceae_odb12	1440	2	2	7	0.993797	0.00137836
Providencia rettgeri	miniasm	Providencia_rettgeri/assemblies/miniasm_3.fasta	2	4465792	44	2	14	28	10	0	0	0	0	0	0	00:00:49.870000	3591184	16	0	0.694676	93.289	0	100	morganellaceae_odb12	1439	2	2	8	0.993108	0.00137836
Providencia rettgeri	miniasm	Providencia_rettgeri/assemblies/miniasm_4.fasta	2	4465752	57	1	1	55	47	0	0	0	0	0	0	00:00:49.400000	3620208	5	0	0.463117	95.4744	0	100	morganellaceae_odb12	1441	2	1	7	0.994487	0.00137836
Providencia rettgeri	miniasm	Providencia_rettgeri/assemblies/miniasm_5.fasta	2	4515248	1030	10	1000	20	995	48462	0	0	0	0	0	00:00:50.430000	3492364	6	0	0.686811	93.3624	0	100	morganellaceae_odb12	1437	4	1	9	0.993108	0.00275672
Providencia rettgeri	miniasm	Providencia_rettgeri/assemblies/miniasm_6.fasta	2	4465798	35	1	13	21	5	0	0	0	0	0	0	00:00:50.220000	3508408	14	0	0.463117	95.4744	0	100	morganellaceae_odb12	1437	2	2	10	0.99173	0.00137836
Providencia rettgeri	Myloasm	Providencia_rettgeri/assemblies/myloasm_1.fasta	3	4469502	479	15	289	175	220	3582	0	0	0	0	1	00:00:42.970000	10892500	18	3	0.694656	93.2892	0	100	morganellaceae_odb12	1439	2	2	8	0.993108	0.00137836
Providencia rettgeri	Myloasm	Providencia_rettgeri/assemblies/myloasm_2.fasta	7	4500777	617	1	613	3	158	34361	0	0	0	0	5	00:00:41.080000	10792984	6	5	0.463051	95.4751	0	100	morganellaceae_odb12	1434	8	2	7	0.993797	0.00551344
Providencia rettgeri	Myloasm	Providencia_rettgeri/assemblies/myloasm_3.fasta	5	4484843	485	1	482	2	187	18557	0	0	0	1	2	00:00:39.390000	10905736	5	3	0.463065	95.4749	0	100	morganellaceae_odb12	1437	6	1	7	0.994487	0.00413508
Providencia rettgeri	Myloasm	Providencia_rettgeri/assemblies/myloasm_4.fasta	8	4496122	191	1	188	2	188	30130	0	0	0	1	5	00:00:41.610000	10930424	0	1	0.463096	95.4746	0	100	morganellaceae_odb12	1441	2	1	7	0.994487	0.00137836
Providencia rettgeri	Myloasm	Providencia_rettgeri/assemblies/myloasm_5.fasta	5	4446520	374	4	363	7	155	20954	40596	0	0	0	3	00:00:42.110000	10864424	129	3	0.467472	95.4329	0	100	morganellaceae_odb12	1435	2	1	13	0.990351	0.00137836
Providencia rettgeri	Myloasm	Providencia_rettgeri/assemblies/myloasm_6.fasta	2	4466860	1234	6	1141	87	229	0	0	0	0	0	0	00:00:42.890000	10798832	19	7	0.694505	93.2906	0	100	morganellaceae_odb12	1441	2	1	7	0.994487	0.00137836
Providencia rettgeri	NECAT	Providencia_rettgeri/assemblies/necat_1.fasta	2	4465900	145	15	112	18	7	1	1	0	0	0	0	00:04:33.520000	11804972	89	0	0.463106	95.4745	0	100	morganellaceae_odb12	1438	2	1	10	0.992419	0.00137836
Providencia rettgeri	NECAT	Providencia_rettgeri/assemblies/necat_2.fasta	2	4466421	632	3	622	7	159	2	2	0	0	0	0	00:04:20.740000	11802160	80	4	0.46305	95.4751	0	100	morganellaceae_odb12	1437	2	1	11	0.99173	0.00137836
Providencia rettgeri	NECAT	Providencia_rettgeri/assemblies/necat_3.fasta	2	4465838	68	4	48	16	8	1	1	0	0	0	0	00:04:28.100000	11799212	29	0	0.463113	95.4745	0	100	morganellaceae_odb12	1440	2	2	7	0.993797	0.00137836
Providencia rettgeri	NECAT	Providencia_rettgeri/assemblies/necat_4.fasta	2	4465967	174	7	164	3	18	1	1	0	0	0	0	00:04:26.040000	11795968	72	0	0.463099	95.4746	0	100	morganellaceae_odb12	1436	2	3	10	0.991041	0.00137836
Providencia rettgeri	NECAT	Providencia_rettgeri/assemblies/necat_5.fasta	2	4466132	396	6	358	32	284	2	2	0	0	0	0	00:04:25.390000	11807112	49	1	0.463082	95.4748	0	100	morganellaceae_odb12	1438	2	4	7	0.992419	0.00137836
Providencia rettgeri	NECAT	Providencia_rettgeri/assemblies/necat_6.fasta	2	4465847	55	6	45	4	18	0	0	0	0	0	0	00:04:19.330000	11780300	21	0	0.463112	95.4745	0	100	morganellaceae_odb12	1441	2	1	7	0.994487	0.00137836
Providencia rettgeri	NextDenovo	Providencia_rettgeri/assemblies/nextdenovo_1.fasta	2	4510387	52	8	40	4	6	44545	0	0	0	0	0	00:04:01.950000	2691428	1	0	0.461346	95.4913	0	100	morganellaceae_odb12	1429	14	1	7	0.994487	0.00964852
Providencia rettgeri	NextDenovo	Providencia_rettgeri/assemblies/nextdenovo_2.fasta	2	4504091	65	20	42	3	4	38246	0	0	0	0	0	00:04:03.680000	2689012	3	0	0.461556	95.4893	0	100	morganellaceae_odb12	1437	5	1	8	0.993797	0.0034459
Providencia rettgeri	NextDenovo	Providencia_rettgeri/assemblies/nextdenovo_3.fasta	2	4506939	60	17	35	8	7	41106	0	0	0	0	0	00:04:00.970000	2677244	1	0	0.460739	95.4971	0	100	morganellaceae_odb12	1431	12	1	7	0.994487	0.00827016
Providencia rettgeri	NextDenovo	Providencia_rettgeri/assemblies/nextdenovo_4.fasta	2	4502885	77	16	58	3	4	37024	0	0	0	0	0	00:04:01.940000	2674720	2	0	0.459902	95.5051	0	100	morganellaceae_odb12	1428	14	2	7	0.993797	0.00964852
Providencia rettgeri	NextDenovo	Providencia_rettgeri/assemblies/nextdenovo_5.fasta	2	4520728	148	27	105	16	7	54833	0	0	0	0	0	00:04:05.750000	2685528	1	0	0.459081	95.513	0	100	morganellaceae_odb12	1429	14	1	7	0.994487	0.00964852
Providencia rettgeri	NextDenovo	Providencia_rettgeri/assemblies/nextdenovo_6.fasta	2	4516358	75	16	54	5	5	50503	0	0	0	0	0	00:04:02.170000	2660216	2	0	0.460976	95.4949	0	100	morganellaceae_odb12	1430	12	1	8	0.993797	0.00827016
Providencia rettgeri	Raven	Providencia_rettgeri/assemblies/raven_1.fasta	2	4464842	969	3	1	965	891	0	0	0	0	0	0	00:00:25.920000	1924476	16	2	0.46322	95.4735	0	100	morganellaceae_odb12	1440	2	1	8	0.993797	0.00137836
Providencia rettgeri	Raven	Providencia_rettgeri/assemblies/raven_2.fasta	2	4466017	559	2	384	173	384	0	0	0	0	0	0	00:00:24.630000	1942676	3	1	0.463076	95.4748	0	100	morganellaceae_odb12	1441	2	1	7	0.994487	0.00137836
Providencia rettgeri	Raven	Providencia_rettgeri/assemblies/raven_3.fasta	2	4476309	74	8	52	14	43	10465	0	0	0	0	0	00:00:25.390000	1964748	8	0	0.692989	93.3048	0	100	morganellaceae_odb12	1441	2	1	7	0.994487	0.00137836
Providencia rettgeri	Raven	Providencia_rettgeri/assemblies/raven_4.fasta	2	4464610	1197	1	0	1196	1163	0	0	0	0	0	0	00:00:25.660000	1918304	3	0	0.694867	93.2873	0	100	morganellaceae_odb12	1440	2	1	8	0.993797	0.00137836
Providencia rettgeri	Raven	Providencia_rettgeri/assemblies/raven_5.fasta	2	4489956	15	2	6	7	6	24151	0	0	0	0	0	00:00:26.300000	1937764	6	0	0.460541	95.499	0	100	morganellaceae_odb12	1441	2	1	7	0.994487	0.00137836
Providencia rettgeri	Raven	Providencia_rettgeri/assemblies/raven_6.fasta	2	4476609	47	31	2	14	7	12020	0	0	0	0	0	00:00:27.490000	1978800	5	0	0.46196	95.4855	0	100	morganellaceae_odb12	1440	2	2	7	0.993797	0.00137836
Providencia rettgeri	wtdbg2	Providencia_rettgeri/assemblies/redbean_1.fasta	5	4420147	575	34	17	524	495	21551	66703	1	0	0	2	00:00:54.330000	2063040	607	0	1.36407	87.2487	0	100	morganellaceae_odb12	1440	2	1	8	0.993797	0.00137836
Providencia rettgeri	wtdbg2	Providencia_rettgeri/assemblies/redbean_2.fasta	4	4297883	4534	2430	1268	836	618	16991	174109	3	1	0	0	00:00:55.280000	2284904	2295	0	2.09959	81.0618	0	100	morganellaceae_odb12	1442	1	1	7	0.994487	0.00068918
Providencia rettgeri	wtdbg2	Providencia_rettgeri/assemblies/redbean_3.fasta	6	4409787	7227	3267	3173	787	1300	3379	42076	4	0	0	0	00:00:54.590000	2134168	1362	2	3.85506	68.0107	0	100	morganellaceae_odb12	1440	2	2	7	0.993797	0.00137836
Providencia rettgeri	wtdbg2	Providencia_rettgeri/assemblies/redbean_4.fasta	7	4426294	2195	1117	147	931	495	199	38927	5	0	0	0	00:00:54.280000	2040088	1428	1	3.17493	72.7972	0	100	morganellaceae_odb12	1439	2	4	6	0.993108	0.00137836
Providencia rettgeri	wtdbg2	Providencia_rettgeri/assemblies/redbean_5.fasta	3	4298155	1492	462	521	509	411	15585	183248	1	1	0	1	00:00:53.100000	2083732	1377	1	1.86796	82.9613	0.233495	79.1761	morganellaceae_odb12	1440	1	1	9	0.993108	0.00068918
Providencia rettgeri	wtdbg2	Providencia_rettgeri/assemblies/redbean_6.fasta	9	4111470	2312	724	1039	549	618	179	355005	7	0	0	0	00:00:53.140000	2061412	281	0	3.42824	70.9763	0	100	morganellaceae_odb12	1327	1	1	122	0.915231	0.00068918
Shigella flexneri	Autocycler	Shigella_flexneri/assemblies/autocycler_1.fasta	8	4828487	11	3	4	4	3	0	0	0	0	0	0	03:23:21	14891096	6	0	0.436306	95.7307	0	100	enterobacteriaceae_odb12	860	1	4	9	0.985126	0.00114416
Shigella flexneri	Autocycler	Shigella_flexneri/assemblies/autocycler_2.fasta	8	4828487	6	0	3	3	3	0	0	0	0	0	0	03:17:57	15863772	1	0	0.436306	95.7307	0	100	enterobacteriaceae_odb12	860	1	4	9	0.985126	0.00114416
Shigella flexneri	Autocycler	Shigella_flexneri/assemblies/autocycler_3.fasta	8	4828490	8	3	4	1	4	0	0	0	0	0	0	03:18:52	16056240	7	0	0.436306	95.7308	0	100	enterobacteriaceae_odb12	860	1	4	9	0.985126	0.00114416
Shigella flexneri	Autocycler	Shigella_flexneri/assemblies/autocycler_4.fasta	8	4828488	8	1	4	3	4	0	0	0	0	0	0	03:19:39	15720520	3	0	0.436306	95.7308	0	100	enterobacteriaceae_odb12	860	1	4	9	0.985126	0.00114416
Shigella flexneri	Autocycler	Shigella_flexneri/assemblies/autocycler_5.fasta	8	4828490	8	1	5	2	4	0	0	0	0	0	0	03:18:05	16559792	4	0	0.436306	95.7308	0	100	enterobacteriaceae_odb12	860	1	4	9	0.985126	0.00114416
Shigella flexneri	Autocycler	Shigella_flexneri/assemblies/autocycler_6.fasta	8	4828490	8	3	4	1	4	0	0	0	0	0	0	03:24:38	16411628	7	0	0.436306	95.7308	0	100	enterobacteriaceae_odb12	860	1	4	9	0.985126	0.00114416
Shigella flexneri	Autocycler-curated	Shigella_flexneri/assemblies/autocycler_manual_1.fasta	8	4828487	11	3	4	4	3	0	0	0	0	0	0			6	0	0.436306	95.7307	0	100	enterobacteriaceae_odb12	860	1	4	9	0.985126	0.00114416
Shigella flexneri	Autocycler-curated	Shigella_flexneri/assemblies/autocycler_manual_2.fasta	8	4828487	6	0	3	3	3	0	0	0	0	0	0			1	0	0.436306	95.7307	0	100	enterobacteriaceae_odb12	860	1	4	9	0.985126	0.00114416
Shigella flexneri	Autocycler-curated	Shigella_flexneri/assemblies/autocycler_manual_3.fasta	8	4828490	8	3	4	1	4	0	0	0	0	0	0			7	0	0.436306	95.7308	0	100	enterobacteriaceae_odb12	860	1	4	9	0.985126	0.00114416
Shigella flexneri	Autocycler-curated	Shigella_flexneri/assemblies/autocycler_manual_4.fasta	8	4828488	8	1	4	3	4	0	0	0	0	0	0			3	0	0.436306	95.7308	0	100	enterobacteriaceae_odb12	860	1	4	9	0.985126	0.00114416
Shigella flexneri	Autocycler-curated	Shigella_flexneri/assemblies/autocycler_manual_5.fasta	8	4828491	7	1	5	1	4	0	0	0	0	0	0			5	0	0.436306	95.7308	0	100	enterobacteriaceae_odb12	860	1	4	9	0.985126	0.00114416
Shigella flexneri	Autocycler-curated	Shigella_flexneri/assemblies/autocycler_manual_6.fasta	8	4828490	8	3	4	1	4	0	0	0	0	0	0			7	0	0.436306	95.7308	0	100	enterobacteriaceae_odb12	860	1	4	9	0.985126	0.00114416
Shigella flexneri	Canu	Shigella_flexneri/assemblies/canu_1.fasta	8	4829688	15	3	3	9	4	1207	0	0	0	0	0	01:14:30	6704336	6	0	0.436307	95.7307	0	100	enterobacteriaceae_odb12	860	1	4	9	0.985126	0.00114416
Shigella flexneri	Canu	Shigella_flexneri/assemblies/canu_2.fasta	7	4882411	18	2	4	12	4	57113	3181	0	1	0	0	01:20:23	6674864	5	0	0.436307	95.7307	0	100	enterobacteriaceae_odb12	860	1	4	9	0.985126	0.00114416
Shigella flexneri	Canu	Shigella_flexneri/assemblies/canu_3.fasta	7	4862742	10	2	3	5	3	39332	5075	0	2	0	1	01:17:20	6651800	4	0	0.436307	95.7307	0	100	enterobacteriaceae_odb12	860	1	4	9	0.985126	0.00114416
Shigella flexneri	Canu	Shigella_flexneri/assemblies/canu_4.fasta	8	4829755	10	1	3	6	3	1271	0	0	0	0	0	01:12:34	6669340	2	0	0.436307	95.7307	0	100	enterobacteriaceae_odb12	860	1	4	9	0.985126	0.00114416
Shigella flexneri	Canu	Shigella_flexneri/assemblies/canu_5.fasta	9	4828048	1553	37	90	1426	897	7687	6790	0	1	0	2	01:12:20	6715904	104	1	0.654606	93.6636	0	100	enterobacteriaceae_odb12	860	1	4	9	0.985126	0.00114416
Shigella flexneri	Canu	Shigella_flexneri/assemblies/canu_6.fasta	5	4844157	14	1	6	7	3	29477	13806	0	3	0	0	01:12:47	6692236	8	0	0.436307	95.7307	0	100	enterobacteriaceae_odb12	860	1	4	9	0.985126	0.00114416
Shigella flexneri	Dragonflye	Shigella_flexneri/assemblies/dragonflye_1.fasta	10	4811142	579	42	42	495	307	1071	10400	4	2	0	0	00:07:47.200000	9309052	14	0	2.52429	77.6912	0.210357	81.0295	enterobacteriaceae_odb12	858	1	5	10	0.982838	0.00114416
Shigella flexneri	Dragonflye	Shigella_flexneri/assemblies/dragonflye_2.fasta	15	4805266	624	4	137	483	259	2786	18129	8	2	0	1	00:07:07.420000	9300784	12	0	3.60479	69.7342	0.424093	65.4363	enterobacteriaceae_odb12	857	1	4	12	0.981693	0.00114416
Shigella flexneri	Dragonflye	Shigella_flexneri/assemblies/dragonflye_3.fasta	13	4832104	3791	174	342	3275	1101	11514	3387	6	2	0	1	00:06:20.930000	9292908	12	1	1.47677	86.271	0.210967	80.9801	enterobacteriaceae_odb12	860	1	4	9	0.985126	0.00114416
Shigella flexneri	Dragonflye	Shigella_flexneri/assemblies/dragonflye_4.fasta	6	4839267	859	10	97	752	435	21580	10145	1	2	0	0	00:06:54.720000	9313032	15	0	0.873298	91.6375	0.436649	64.6198	enterobacteriaceae_odb12	859	1	4	10	0.983982	0.00114416
Shigella flexneri	Dragonflye	Shigella_flexneri/assemblies/dragonflye_5.fasta	15	4833711	274	4	22	248	190	17885	4885	6	2	0	3	00:07:07.120000	9303768	11	0	1.8834	82.8333	0.209267	81.1179	enterobacteriaceae_odb12	860	1	4	9	0.985126	0.00114416
Shigella flexneri	Dragonflye	Shigella_flexneri/assemblies/dragonflye_6.fasta	16	4857260	3139	5	2651	483	2629	44378	13684	9	2	0	1	00:06:54.660000	9309496	16	1	2.9632	74.3549	1.05829	34.705	enterobacteriaceae_odb12	849	11	5	9	0.983982	0.0125858
Shigella flexneri	Flye	Shigella_flexneri/assemblies/flye_1.fasta	7	4853552	21	9	6	6	3	26305	1240	0	1	0	0	00:03:10.260000	2115108	6	0	0.436306	95.7307	0	100	enterobacteriaceae_odb12	860	1	4	9	0.985126	0.00114416
Shigella flexneri	Flye	Shigella_flexneri/assemblies/flye_2.fasta	8	4842111	10	0	8	2	3	14859	1241	1	1	0	0	00:03:25.970000	2250732	5	0	0.436306	95.7307	0	100	enterobacteriaceae_odb12	860	1	4	9	0.985126	0.00114416
Shigella flexneri	Flye	Shigella_flexneri/assemblies/flye_3.fasta	7	4851058	14	7	5	2	4	24702	2134	0	1	0	0	00:03:10.370000	2180756	23	0	0.654454	93.665	0	100	enterobacteriaceae_odb12	860	1	4	9	0.985126	0.00114416
Shigella flexneri	Flye	Shigella_flexneri/assemblies/flye_4.fasta	7	4843417	64	25	34	5	4	19846	4945	1	2	0	0	00:03:26.310000	2398184	15	0	0.654494	93.6646	0	100	enterobacteriaceae_odb12	860	1	4	9	0.985126	0.00114416
Shigella flexneri	Flye	Shigella_flexneri/assemblies/flye_5.fasta	7	4857375	12	3	6	3	3	30125	1240	0	1	0	0	00:03:09.040000	2123932	51	0	0.436306	95.7308	0	100	enterobacteriaceae_odb12	860	1	4	9	0.985126	0.00114416
Shigella flexneri	Flye	Shigella_flexneri/assemblies/flye_6.fasta	9	4842186	12	4	7	1	4	14933	1240	0	1	0	2	00:04:27.210000	2106876	11	0	0.436306	95.7308	0	100	enterobacteriaceae_odb12	859	1	5	9	0.983982	0.00114416
Shigella flexneri	hifiasm	Shigella_flexneri/assemblies/hifiasm_1.fasta	110	5463933	43	15	15	13	11	635444	0	0	0	0	102	00:02:51.320000	3055788	12	0	1.0304	90.2091	0	100	enterobacteriaceae_odb12	860	1	4	9	0.985126	0.00114416
Shigella flexneri	hifiasm	Shigella_flexneri/assemblies/hifiasm_2.fasta	131	5544915	42	10	9	23	4	716442	0	0	0	0	123	00:01:40.520000	2294200	44	0	0.827999	92.0535	0	100	enterobacteriaceae_odb12	860	1	4	9	0.985126	0.00114416
Shigella flexneri	hifiasm	Shigella_flexneri/assemblies/hifiasm_3.fasta	100	5452847	37	10	5	22	4	624377	0	0	0	0	92	00:02:45.920000	3207600	7	0	0.82835	92.0503	0	100	enterobacteriaceae_odb12	859	1	5	9	0.983982	0.00114416
Shigella flexneri	hifiasm	Shigella_flexneri/assemblies/hifiasm_4.fasta	93	5365642	19	8	6	5	4	537154	0	0	0	0	85	00:02:51.330000	2994476	7	0	0.436306	95.7308	0	100	enterobacteriaceae_odb12	860	1	4	9	0.985126	0.00114416
Shigella flexneri	hifiasm	Shigella_flexneri/assemblies/hifiasm_5.fasta	107	5443190	23	7	4	12	3	614711	0	0	0	0	99	00:02:53.190000	3311348	12	0	0.828795	92.0462	0	100	enterobacteriaceae_odb12	860	1	4	9	0.985126	0.00114416
Shigella flexneri	hifiasm	Shigella_flexneri/assemblies/hifiasm_6.fasta	117	5520468	53	24	12	17	4	692009	23	0	0	0	109	00:02:40.850000	2964224	98	0	0.827769	92.0557	0	100	enterobacteriaceae_odb12	859	1	5	9	0.983982	0.00114416
Shigella flexneri	Hybracter	Shigella_flexneri/assemblies/hybracter_1.fasta	8	4828488	4	0	3	1	3	0	1	0	0	0	0	00:26:47.550000	28704224	3	0	0.436306	95.7307	0	100	enterobacteriaceae_odb12	860	1	4	9	0.985126	0.00114416
Shigella flexneri	Hybracter	Shigella_flexneri/assemblies/hybracter_2.fasta	8	4828484	3	0	3	0	3	636	642	0	0	0	0	00:29:21.580000	28272936	3	0	0.65446	93.665	0	100	enterobacteriaceae_odb12	860	1	4	9	0.985126	0.00114416
Shigella flexneri	Hybracter	Shigella_flexneri/assemblies/hybracter_3.fasta	8	4828526	5	0	4	1	4	929	893	0	0	0	0	00:27:08.460000	28036820	5	0	0.654454	93.665	0	100	enterobacteriaceae_odb12	860	1	4	9	0.985126	0.00114416
Shigella flexneri	Hybracter	Shigella_flexneri/assemblies/hybracter_4.fasta	8	4828249	4	0	4	0	4	991	1233	0	0	0	0	00:27:55.120000	27377260	4	0	0.654494	93.6646	0	100	enterobacteriaceae_odb12	860	1	4	9	0.985126	0.00114416
Shigella flexneri	Hybracter	Shigella_flexneri/assemblies/hybracter_5.fasta	8	4828477	60	41	5	14	4	0	1	0	0	0	0	00:27:53.500000	27682432	4	0	0.436306	95.7308	0	100	enterobacteriaceae_odb12	860	1	4	9	0.985126	0.00114416
Shigella flexneri	Hybracter	Shigella_flexneri/assemblies/hybracter_6.fasta	7	4826403	7	0	6	1	4	0	2089	0	1	0	0	00:26:41.660000	26194596	6	0	0.436306	95.7308	0	100	enterobacteriaceae_odb12	860	1	4	9	0.985126	0.00114416
Shigella flexneri	LJA	Shigella_flexneri/assemblies/lja_1.fasta	4	4786888	987	111	167	709	384	0	41057	2	6	0	0	00:04:30.710000	5492184	418	1	1.67123	84.6096	0	100	enterobacteriaceae_odb12	860	1	4	9	0.985126	0.00114416
Shigella flexneri	LJA	Shigella_flexneri/assemblies/lja_2.fasta	2	4797378	578	97	118	363	78	0	30864	0	6	0	0	00:05:02.200000	8147384	344	1	0.874314	91.6282	0	100	enterobacteriaceae_odb12	857	1	7	9	0.981693	0.00114416
Shigella flexneri	LJA	Shigella_flexneri/assemblies/lja_3.fasta	2	4824414	534	131	164	239	8	18193	22191	0	6	0	0	00:04:29.920000	9324920	326	0	0.651882	93.6891	0	100	enterobacteriaceae_odb12	859	1	5	9	0.983982	0.00114416
Shigella flexneri	LJA	Shigella_flexneri/assemblies/lja_4.fasta	2	4798801	460	111	137	212	22	0	29611	0	6	0	0	00:04:01.640000	7119036	317	0	1.09255	89.6502	0	100	enterobacteriaceae_odb12	857	1	5	11	0.981693	0.00114416
Shigella flexneri	LJA	Shigella_flexneri/assemblies/lja_5.fasta	4	4792407	1277	173	247	857	367	3	35473	2	6	0	0	00:06:01.590000	10925248	641	1	0.90315	91.3643	0	100	enterobacteriaceae_odb12	855	1	6	12	0.979405	0.00114416
Shigella flexneri	LJA	Shigella_flexneri/assemblies/lja_6.fasta	2	4806949	461	86	145	230	8	738	22191	0	6	0	0	00:20:03.470000	6033716	300	0	0.436244	95.7313	0	100	enterobacteriaceae_odb12	857	1	7	9	0.981693	0.00114416
Shigella flexneri	MAECI	Shigella_flexneri/assemblies/maeci_1.fasta	3	4794278	5182	86	34	5062	4806	42	29223	0	5	0	0	01:29:26	9312476	6	0	0.437535	95.719	0	100	enterobacteriaceae_odb12	860	1	4	9	0.985126	0.00114416
Shigella flexneri	MAECI	Shigella_flexneri/assemblies/maeci_2.fasta	3	4805082	285	5	15	265	248	1218	24373	0	5	0	0	01:23:58	9300936	7	0	0.43688	95.7253	0	100	enterobacteriaceae_odb12	859	1	5	9	0.983982	0.00114416
Shigella flexneri	MAECI	Shigella_flexneri/assemblies/maeci_3.fasta	3	4804955	18	3	9	6	4	0	23535	0	5	0	0	01:23:36	9334004	20	0	0.436499	95.7289	0	100	enterobacteriaceae_odb12	858	1	6	9	0.982838	0.00114416
Shigella flexneri	MAECI	Shigella_flexneri/assemblies/maeci_4.fasta	2	4758689	39929	0	5	39924	39892	0	29879	0	6	0	0	01:21:01	9314012	11	0	0.436863	95.7254	0	100	enterobacteriaceae_odb12	860	1	4	9	0.985126	0.00114416
Shigella flexneri	MAECI	Shigella_flexneri/assemblies/maeci_5.fasta	2	4775290	19580	1	8	19571	19570	0	33634	0	6	0	0	01:25:59	9346304	5	0	0.439225	95.7028	0	100	enterobacteriaceae_odb12	851	1	4	18	0.974828	0.00114416
Shigella flexneri	MAECI	Shigella_flexneri/assemblies/maeci_6.fasta	3	4820019	11225	16	11196	13	11189	2351	22002	0	5	0	0	01:22:00	9309528	10	1	0.435522	95.7383	0	100	enterobacteriaceae_odb12	859	2	4	9	0.985126	0.00228833
Shigella flexneri	metaMDBG	Shigella_flexneri/assemblies/metamdbg_1.fasta	8	4859180	1699	6	25	1668	371	32336	0	0	0	0	0	00:02:22.060000	1400988	188	0	0.654525	93.6644	0	100	enterobacteriaceae_odb12	856	1	8	9	0.980549	0.00114416
Shigella flexneri	metaMDBG	Shigella_flexneri/assemblies/metamdbg_2.fasta	8	4858666	3006	59	117	2830	699	32892	0	0	0	0	0	00:02:21.590000	1138068	82	1	0.872689	91.6431	0	100	enterobacteriaceae_odb12	857	1	6	10	0.981693	0.00114416
Shigella flexneri	metaMDBG	Shigella_flexneri/assemblies/metamdbg_3.fasta	8	4860741	1426	1	69	1356	351	33545	4	0	0	0	0	00:02:21.380000	1216904	36	0	0.65452	93.6644	0	100	enterobacteriaceae_odb12	859	1	5	9	0.983982	0.00114416
Shigella flexneri	metaMDBG	Shigella_flexneri/assemblies/metamdbg_4.fasta	8	4862492	2792	4	8	2780	435	36781	4	0	0	0	0	00:02:22.630000	1487636	173	0	0.654528	93.6643	0	100	enterobacteriaceae_odb12	857	1	5	11	0.981693	0.00114416
Shigella flexneri	metaMDBG	Shigella_flexneri/assemblies/metamdbg_5.fasta	7	4855019	3429	64	1896	1469	507	28193	2088	0	1	0	0	00:02:21.610000	1247464	34	3	1.09052	89.6684	0.218104	80.4042	enterobacteriaceae_odb12	859	0	6	9	0.982838	0
Shigella flexneri	metaMDBG	Shigella_flexneri/assemblies/metamdbg_6.fasta	8	4863018	2162	30	633	1499	500	35399	2	0	0	0	0	00:02:22.310000	1402556	51	3	1.30888	87.7316	0	100	enterobacteriaceae_odb12	860	1	4	9	0.985126	0.00114416
Shigella flexneri	miniasm	Shigella_flexneri/assemblies/miniasm_1.fasta	6	4822191	29	4	13	12	5	0	6297	0	2	0	0	00:03:42.120000	13105920	14	0	0.436306	95.7308	0	100	enterobacteriaceae_odb12	859	1	5	9	0.983982	0.00114416
Shigella flexneri	miniasm	Shigella_flexneri/assemblies/miniasm_2.fasta	5	4826153	869	146	114	609	244	6912	7845	0	2	0	0	00:03:47.300000	12705768	6	0	0.436306	95.7307	0	100	enterobacteriaceae_odb12	860	1	4	9	0.985126	0.00114416
Shigella flexneri	miniasm	Shigella_flexneri/assemblies/miniasm_3.fasta	5	4815463	19	3	9	7	4	406	13428	0	2	0	0	00:03:33.700000	12900352	7	0	0.436306	95.7308	0	100	enterobacteriaceae_odb12	860	1	4	9	0.985126	0.00114416
Shigella flexneri	miniasm	Shigella_flexneri/assemblies/miniasm_4.fasta	6	4828744	252	15	46	191	171	6699	6297	0	2	0	0	00:03:34.460000	12467556	17	0	0.436305	95.7308	0	100	enterobacteriaceae_odb12	860	1	4	9	0.985126	0.00114416
Shigella flexneri	miniasm	Shigella_flexneri/assemblies/miniasm_5.fasta	5	4827254	1541	231	218	1092	634	6740	4345	0	2	0	0	00:03:37.980000	12703176	40	0	0.436223	95.7315	0	100	enterobacteriaceae_odb12	860	1	4	9	0.985126	0.00114416
Shigella flexneri	miniasm	Shigella_flexneri/assemblies/miniasm_6.fasta	6	4822227	69	8	49	12	31	0	6297	0	2	0	0	00:03:32.360000	12792140	8	0	0.436306	95.7308	0	100	enterobacteriaceae_odb12	860	1	4	9	0.985126	0.00114416
Shigella flexneri	Myloasm	Shigella_flexneri/assemblies/myloasm_1.fasta	15	4882716	8449	532	446	7471	967	61254	0	0	0	0	7	00:00:55.790000	10839020	894	13	2.18323	80.3865	0	100	enterobacteriaceae_odb12	860	1	4	9	0.985126	0.00114416
Shigella flexneri	Myloasm	Shigella_flexneri/assemblies/myloasm_2.fasta	20	4885642	9268	1057	2636	5575	582	60112	18	0	0	0	12	00:00:54.080000	10779216	1582	20	2.4005	78.6589	0	100	enterobacteriaceae_odb12	858	2	5	9	0.983982	0.00228833
Shigella flexneri	Myloasm	Shigella_flexneri/assemblies/myloasm_3.fasta	16	4888673	4451	415	799	3237	535	62639	15	0	0	0	8	00:00:52.910000	10969272	776	12	1.52779	85.8319	0	100	enterobacteriaceae_odb12	859	1	5	9	0.983982	0.00114416
Shigella flexneri	Myloasm	Shigella_flexneri/assemblies/myloasm_4.fasta	14	4855400	3547	478	834	2235	482	28314	0	0	0	0	6	00:00:51.820000	10827456	864	14	2.83686	75.3003	0	100	enterobacteriaceae_odb12	860	1	4	9	0.985126	0.00114416
Shigella flexneri	Myloasm	Shigella_flexneri/assemblies/myloasm_5.fasta	14	4873973	6289	777	1572	3940	642	49094	1240	0	1	0	7	00:00:52.640000	10944952	1346	18	2.83689	75.3001	0	100	enterobacteriaceae_odb12	860	1	4	9	0.985126	0.00114416
Shigella flexneri	Myloasm	Shigella_flexneri/assemblies/myloasm_6.fasta	14	4857909	4692	706	874	3112	520	31660	0	0	0	0	6	00:00:54.010000	10856476	1227	10	2.40059	78.6582	0	100	enterobacteriaceae_odb12	858	1	5	10	0.982838	0.00114416
Shigella flexneri	NECAT	Shigella_flexneri/assemblies/necat_1.fasta	3	4811472	254	37	168	49	28	0	17134	0	5	0	0	00:04:54.400000	12038660	102	0	0.436297	95.7308	0	100	enterobacteriaceae_odb12	856	1	8	9	0.980549	0.00114416
Shigella flexneri	NECAT	Shigella_flexneri/assemblies/necat_2.fasta	3	4810813	1304	120	322	862	659	2	17136	0	5	0	0	00:04:44.710000	12031592	301	2	1.09089	89.665	0	100	enterobacteriaceae_odb12	854	1	10	9	0.978261	0.00114416
Shigella flexneri	NECAT	Shigella_flexneri/assemblies/necat_3.fasta	3	4811438	159	22	111	26	10	0	17134	0	5	0	0	00:04:51.160000	12035536	90	0	0.4363	95.7308	0	100	enterobacteriaceae_odb12	859	1	5	9	0.983982	0.00114416
Shigella flexneri	NECAT	Shigella_flexneri/assemblies/necat_4.fasta	3	4811384	186	15	101	70	34	0	17134	0	5	0	0	00:04:52.910000	12033700	74	0	0.654456	93.665	0	100	enterobacteriaceae_odb12	859	1	5	9	0.983982	0.00114416
Shigella flexneri	NECAT	Shigella_flexneri/assemblies/necat_5.fasta	3	4823281	15102	73	14787	242	14470	1	19752	0	5	0	0	00:04:44.890000	12032492	206	1	0.870349	91.6645	0.217587	80.4457	enterobacteriaceae_odb12	854	4	6	10	0.981693	0.00457666
Shigella flexneri	NECAT	Shigella_flexneri/assemblies/necat_6.fasta	3	4808120	179	35	106	38	7	0	20435	0	5	0	0	00:04:47.960000	12029804	104	0	0.654922	93.6606	0	100	enterobacteriaceae_odb12	859	1	5	9	0.983982	0.00114416
Shigella flexneri	NextDenovo	Shigella_flexneri/assemblies/nextdenovo_1.fasta	2	4864136	39	11	24	4	3	57820	22191	0	6	0	0	00:04:19.800000	2544208	11	0	0.4352	95.7413	0	100	enterobacteriaceae_odb12	860	1	4	9	0.985126	0.00114416
Shigella flexneri	NextDenovo	Shigella_flexneri/assemblies/nextdenovo_2.fasta	2	4846615	140	28	99	13	4	40233	22191	0	6	0	0	00:04:10.230000	2538724	4	0	0.434435	95.7487	0	100	enterobacteriaceae_odb12	860	1	4	9	0.985126	0.00114416
Shigella flexneri	NextDenovo	Shigella_flexneri/assemblies/nextdenovo_3.fasta	2	4856870	38	19	16	3	5	50561	22191	0	6	0	0	00:04:10.020000	2547004	7	0	0.434108	95.7518	0	100	enterobacteriaceae_odb12	855	6	4	9	0.985126	0.00686499
Shigella flexneri	NextDenovo	Shigella_flexneri/assemblies/nextdenovo_4.fasta	2	4858222	140	73	63	4	6	51867	22191	0	6	0	0	00:04:13.010000	2556600	5	0	0.434165	95.7513	0	100	enterobacteriaceae_odb12	860	1	4	9	0.985126	0.00114416
Shigella flexneri	NextDenovo	Shigella_flexneri/assemblies/nextdenovo_5.fasta	2	4810104	32	3	27	2	6	14797	33205	0	6	0	0	00:04:17.780000	2534072	8	0	0.437356	95.7207	0	100	enterobacteriaceae_odb12	860	1	4	9	0.985126	0.00114416
Shigella flexneri	NextDenovo	Shigella_flexneri/assemblies/nextdenovo_6.fasta	2	4854336	61	17	41	3	4	48002	22191	0	6	0	0	00:04:19.830000	2548176	7	0	0.434334	95.7496	0	100	enterobacteriaceae_odb12	860	1	4	9	0.985126	0.00114416
Shigella flexneri	Raven	Shigella_flexneri/assemblies/raven_1.fasta	3	4832562	22717	59	21052	1606	14157	30	15401	0	5	0	0	00:00:51.750000	2519084	16	1	0.436358	95.7303	0	100	enterobacteriaceae_odb12	860	1	4	9	0.985126	0.00114416
Shigella flexneri	Raven	Shigella_flexneri/assemblies/raven_2.fasta	3	4821261	1090	58	53	979	733	9101	15401	0	5	0	0	00:00:38.560000	2548748	9	0	0.435442	95.739	0	100	enterobacteriaceae_odb12	860	1	4	9	0.985126	0.00114416
Shigella flexneri	Raven	Shigella_flexneri/assemblies/raven_3.fasta	3	4807593	2036	80	36	1920	994	0	19010	0	5	0	0	00:00:45.290000	2592516	19	1	0.436401	95.7298	0	100	enterobacteriaceae_odb12	859	1	5	9	0.983982	0.00114416
Shigella flexneri	Raven	Shigella_flexneri/assemblies/raven_4.fasta	3	4812538	647	49	25	573	358	0	15401	0	5	0	0	00:00:35.700000	2626748	14	0	0.436307	95.7307	0	100	enterobacteriaceae_odb12	860	1	4	9	0.985126	0.00114416
Shigella flexneri	Raven	Shigella_flexneri/assemblies/raven_5.fasta	3	4812673	1692	67	606	1019	602	0	15401	0	5	0	0	00:00:50.870000	2529016	19	1	0.436254	95.7312	0	100	enterobacteriaceae_odb12	860	1	4	9	0.985126	0.00114416
Shigella flexneri	Raven	Shigella_flexneri/assemblies/raven_6.fasta	3	4833325	77	19	43	15	11	21725	16914	0	4	0	0	00:00:52.980000	2507012	16	0	0.436317	95.7306	0	100	enterobacteriaceae_odb12	859	1	5	9	0.983982	0.00114416
Shigella flexneri	wtdbg2	Shigella_flexneri/assemblies/redbean_1.fasta	3	4802410	1405	231	65	1109	483	2678	27711	0	5	0	0	00:01:08.250000	2436468	579	1	0.874158	91.6296	0	100	enterobacteriaceae_odb12	859	1	5	9	0.983982	0.00114416
Shigella flexneri	wtdbg2	Shigella_flexneri/assemblies/redbean_2.fasta	3	4805568	1502	104	704	694	610	1833	24762	0	5	0	0	00:01:08.730000	2114888	211	2	0.873771	91.6331	0	100	enterobacteriaceae_odb12	859	1	5	9	0.983982	0.00114416
Shigella flexneri	wtdbg2	Shigella_flexneri/assemblies/redbean_3.fasta	3	4806964	1086	147	43	896	483	1334	22004	0	5	0	0	00:01:09.570000	2186280	398	1	0.436577	95.7282	0	100	enterobacteriaceae_odb12	858	1	6	9	0.982838	0.00114416
Shigella flexneri	wtdbg2	Shigella_flexneri/assemblies/redbean_4.fasta	2	4719700	39891	306	124	39461	13529	0	64194	0	6	0	0	00:01:06.170000	2105464	175	0	0.440824	95.6875	0	100	enterobacteriaceae_odb12	846	1	4	23	0.969108	0.00114416
Shigella flexneri	wtdbg2	Shigella_flexneri/assemblies/redbean_5.fasta	3	4791550	1331	183	24	1124	483	9392	45229	0	5	0	0	00:01:07.630000	2229348	162	0	1.09594	89.6198	0	100	enterobacteriaceae_odb12	853	1	4	16	0.977117	0.00114416
Shigella flexneri	wtdbg2	Shigella_flexneri/assemblies/redbean_6.fasta	3	4808714	734	78	37	619	483	5422	24613	0	5	0	0	00:01:07.420000	2147272	28	0	0.436881	95.7253	0	100	enterobacteriaceae_odb12	856	1	8	9	0.980549	0.00114416

## Sheet: Table S3 - Means per assembler
			Results from assess_assembly.py											Computational resources		Inspector results		CRAQ results				BUSCO results
Row Labels	Mean of Assembly sequence count	Mean of Assembly size	Mean of Error count	Mean of Substitutions	Mean of Insertions	Mean of Deletions	Mean of Largest indel	Mean of Extra assembly bases	Mean of Missing assembly bases	Mean of Assembly fragmentation count	Mean of Missing reference sequences	Mean of Junk contig count	Mean of Redundant contig count	Mean of Elapsed time (h:m:s)	Mean of Maximum memory (kB)	Mean of Total small-scale assembly error	Mean of Structural error	Mean of Avg.CRE	Mean of R-AQI	Mean of Avg.CSE	Mean of S-AQI	Mean of Complete and single-copy BUSCOs	Mean of Complete and duplicated BUSCOs	Mean of Fragmented BUSCOs	Mean of Missing BUSCOs	Mean of Complete percentage	Mean of Multi copy percentage
Autocycler	4.03333	4.72794e+06	4.43333	1.46667	1	1.96667	1.5	0	415.833	0	0.166667	0	0	01:44:17.900000	1.18829e+07	1.9	0	0.473794	95.3787	0	100	1438.8	1.2	2.8	8	0.991932	0.00103839
Autocycler-curated	4.2	4.72836e+06	4.5	1.46667	1	2.03333	1.53333	0	0	0	0	0	0			1.93333	0	0.473794	95.3787	0	100	1438.8	1.2	2.8	8	0.991932	0.00103839
Canu	4.23333	4.74611e+06	59.7667	2.66667	3.8	53.3	31.7333	19586.6	1786.63	0	0.333333	0	0.366667	00:41:46.633000	6.55618e+06	5.76667	0.0333333	0.480596	95.3143	0	100	1434.97	4.93333	2.86667	8.03333	0.991874	0.00315467
Dragonflye	5.06667	4.72903e+06	1725.83	11.1333	225.667	1489.03	1488.97	5932.9	2891.43	1.16667	0.766667	0	0.5	00:05:18.433000	9415854	13.0333	0.2	0.863026	92.0137	0.111978	91.2419	1437.53	1.56667	3.16667	8.53333	0.991286	0.00144275
Flye	3.96667	4.73332e+06	8.43333	2.73333	4.06667	1.63333	1.43333	6030.27	1071.27	0.1	0.6	0	0.266667	00:03:26.367000	1.94322e+06	5.46667	0	0.488338	95.241	0	100	1438.7	1.23333	2.83333	8.03333	0.991871	0.0010462
hifiasm	40.3	4.96276e+06	4342.2	6.76667	4318.73	16.7	4313.57	230104	2.96667	0	0	0	36.1	00:01:03.467000	1.66674e+06	11.6333	0.1	0.571919	94.4629	0	100	1434.7	4.83333	3.16667	8.1	0.991636	0.0031689
Hybracter	4.16667	4.72828e+06	14.8667	11.1	1.9	1.86667	1.56667	112.5	191	0	0.0333333	0	0	00:20:37.133000	1.13255e+07	11.4667	0	0.501818	95.1129	0	100	1438.73	1.2	2.8	8.06667	0.991871	0.00103839
LJA	2.66667	4.71756e+06	552.367	47.4	69.8	435.167	165.3	919.567	11345.9	0.266667	1.8	0	0	00:05:03.667000	6.75944e+06	181.033	0.233333	0.68497	93.4498	0	100	1436.4	1.1	4.1	9.2	0.989742	0.000923974
MAECI	2.76667	4.70717e+06	3291.47	16.9333	381.433	2893.1	3207.03	476.733	19148	0.0333333	1.5	0	0.0333333	00:48:56.133000	9.41965e+06	14.3667	0.133333	0.488277	95.2409	0	100	1436.93	1.23333	3.1	9.53333	0.990071	0.00107653
metaMDBG	4	4.74158e+06	2272.67	11.6333	502.733	1758.3	1531.73	15005.7	526.1	0	0.233333	0	0.0333333	00:02:38.200000	1.03969e+06	54.0667	0.733333	0.632236	93.9	0.00727014	99.3468	1434.6	1.13333	5.13333	9.93333	0.988938	0.000977279
miniasm	3.13333	4.72925e+06	405.267	15.3667	292.433	97.4667	330.2	3807.97	2986.2	0	1	0	0.0333333	00:01:26.167000	5.65105e+06	10.4667	0.0666667	0.501846	95.1128	0	100	1437.73	1.26667	3.3	8.5	0.991266	0.00108434
Myloasm	8.46667	4.76935e+06	8039.07	176.567	6716.13	1146.37	4214.03	37428.9	2003.17	0.0333333	0.0666667	0.566667	3.73333	00:00:43.933000	1.08523e+07	282.5	5.3	0.93057	91.3653	0	100	1436.9	2.5	3.06667	8.33333	0.991488	0.00185475
NECAT	2.63333	4.72757e+06	3197.67	18.4333	2008.73	1170.5	3039.4	3693.43	5315.43	0	1.6	0	0.0333333	00:04:42.333000	1.19293e+07	65.0333	0.4	0.570933	94.4665	0.00725291	99.3482	1436.3	1.33333	3.9	9.26667	0.990198	0.00119095
NextDenovo	2.4	4.78113e+06	103.667	22.9	76.2667	4.5	5.73333	62168.3	9464.43	0	1.83333	0	0.0333333	00:04:15.433000	2.47016e+06	6.1	0	0.471794	95.3977	0	100	1433.77	5.73333	2.93333	8.36667	0.991618	0.00388471
Raven	2.7	4.73311e+06	5868.53	23.9	4173.63	1671	5170.83	6779.47	4488.53	0.0333333	1.5	0	0	00:00:31	2.20878e+06	16.5333	0.466667	0.501433	95.1176	0.0129278	98.825	1438.3	1.23333	2.93333	8.33333	0.991584	0.00107653
wtdbg2	4.3	4.62569e+06	8181.9	563.2	500.2	7118.5	5382.67	6666.7	100283	1.56667	1.63333	0	0.2	00:01:06.567000	2.22008e+06	775.033	0.533333	1.49199	86.6079	0.00778318	99.3059	1427.17	1.06667	3.36667	19.2	0.983797	0.000931334
All assemblers	6.18958	4.74301e+06	2379.54	58.3542	1204.85	1116.34	1805.45	24919.6	10120	0.2	0.816667	0.0354167	2.58333	00:16:23.558000	6.35606e+06	91.0208	0.5125	0.632958	93.9726	0.00920074	99.2542	1436.27	2.04792	3.26667	9.21458	0.990694	0.001558

## Sheet: Table S4 - Hybracter tests
Reference filename	Reference sequence count	Reference size	Assembly filename	Assembly sequence count	Assembly size	Error count	Largest indel	Extra assembly bases	Missing assembly bases	Assembly fragmentation count	Missing reference sequences	Junk contig count	Redundant contig count
Enterobacter_hormaechei/reference_chromosome.fasta	1	4958409	Enterobacter_hormaechei/assemblies/hybracter_1_chromosome.fasta	1	4958409	0	0	0	0	0	0	0	0
Enterobacter_hormaechei/reference_plasmid_1.fasta	1	343098	Enterobacter_hormaechei/assemblies/hybracter_1_plasmid_1.fasta	1	343098	30	0	0	0	0	0	0	0
Enterobacter_hormaechei/reference_plasmid_2.fasta	1	80745	Enterobacter_hormaechei/assemblies/hybracter_1_plasmid_2.fasta	1	80745	0	0	0	0	0	0	0	0
Enterobacter_hormaechei/reference_plasmid_3.fasta	1	2495	Enterobacter_hormaechei/assemblies/hybracter_1_plasmid_3.fasta	1	2494	0	0	0	1	0	0	0	0
Enterobacter_hormaechei/reference_chromosome.fasta	1	4958409	Enterobacter_hormaechei/assemblies/hybracter_2_chromosome.fasta	1	4958409	0	0	0	0	0	0	0	0
Enterobacter_hormaechei/reference_plasmid_1.fasta	1	343098	Enterobacter_hormaechei/assemblies/hybracter_2_plasmid_1.fasta	1	343097	31	1	0	0	0	0	0	0
Enterobacter_hormaechei/reference_plasmid_2.fasta	1	80745	Enterobacter_hormaechei/assemblies/hybracter_2_plasmid_2.fasta	1	80745	0	0	0	0	0	0	0	0
Enterobacter_hormaechei/reference_plasmid_3.fasta	1	2495	Enterobacter_hormaechei/assemblies/hybracter_2_plasmid_3.fasta	1	2494	0	0	0	1	0	0	0	0
Enterobacter_hormaechei/reference_chromosome.fasta	1	4958409	Enterobacter_hormaechei/assemblies/hybracter_3_chromosome.fasta	1	4958409	0	0	0	0	0	0	0	0
Enterobacter_hormaechei/reference_plasmid_1.fasta	1	343098	Enterobacter_hormaechei/assemblies/hybracter_3_plasmid_1.fasta	1	343098	28	0	0	0	0	0	0	0
Enterobacter_hormaechei/reference_plasmid_2.fasta	1	80745	Enterobacter_hormaechei/assemblies/hybracter_3_plasmid_2.fasta	1	80745	0	0	0	0	0	0	0	0
Enterobacter_hormaechei/reference_plasmid_3.fasta	1	2495	Enterobacter_hormaechei/assemblies/hybracter_3_plasmid_3.fasta	1	2494	0	0	0	1	0	0	0	0
Enterobacter_hormaechei/reference_chromosome.fasta	1	4958409	Enterobacter_hormaechei/assemblies/hybracter_4_chromosome.fasta	1	4958409	0	0	0	0	0	0	0	0
Enterobacter_hormaechei/reference_plasmid_1.fasta	1	343098	Enterobacter_hormaechei/assemblies/hybracter_4_plasmid_1.fasta	1	343097	30	1	0	0	0	0	0	0
Enterobacter_hormaechei/reference_plasmid_2.fasta	1	80745	Enterobacter_hormaechei/assemblies/hybracter_4_plasmid_2.fasta	1	80745	0	0	0	0	0	0	0	0
Enterobacter_hormaechei/reference_plasmid_3.fasta	1	2495	Enterobacter_hormaechei/assemblies/hybracter_4_plasmid_3.fasta	1	2494	0	0	0	1	0	0	0	0
Enterobacter_hormaechei/reference_chromosome.fasta	1	4958409	Enterobacter_hormaechei/assemblies/hybracter_5_chromosome.fasta	1	4958410	1	1	0	0	0	0	0	0
Enterobacter_hormaechei/reference_plasmid_1.fasta	1	343098	Enterobacter_hormaechei/assemblies/hybracter_5_plasmid_1.fasta	1	343096	32	1	0	0	0	0	0	0
Enterobacter_hormaechei/reference_plasmid_2.fasta	1	80745	Enterobacter_hormaechei/assemblies/hybracter_5_plasmid_2.fasta	1	80745	0	0	0	0	0	0	0	0
Enterobacter_hormaechei/reference_plasmid_3.fasta	1	2495	Enterobacter_hormaechei/assemblies/hybracter_5_plasmid_3.fasta	1	2494	0	0	0	1	0	0	0	0
Enterobacter_hormaechei/reference_chromosome.fasta	1	4958409	Enterobacter_hormaechei/assemblies/hybracter_6_chromosome.fasta	1	4958409	0	0	0	0	0	0	0	0
Enterobacter_hormaechei/reference_plasmid_1.fasta	1	343098	Enterobacter_hormaechei/assemblies/hybracter_6_plasmid_1.fasta	1	343098	33	0	0	0	0	0	0	0
Enterobacter_hormaechei/reference_plasmid_2.fasta	1	80745	Enterobacter_hormaechei/assemblies/hybracter_6_plasmid_2.fasta	1	80745	0	0	0	0	0	0	0	0
Enterobacter_hormaechei/reference_plasmid_3.fasta	1	2495	Enterobacter_hormaechei/assemblies/hybracter_6_plasmid_3.fasta	1	2494	0	0	0	1	0	0	0	0
Klebsiella_pneumoniae/reference_chromosome.fasta	1	5369557	Klebsiella_pneumoniae/assemblies/hybracter_1_chromosome.fasta	1	5369555	12	6	0	0	0	0	0	0
Klebsiella_pneumoniae/reference_plasmid_1.fasta	1	330109	Klebsiella_pneumoniae/assemblies/hybracter_1_plasmid_1.fasta	1	330107	29	1	0	0	0	0	0	0
Klebsiella_pneumoniae/reference_plasmid_2.fasta	1	285776	Klebsiella_pneumoniae/assemblies/hybracter_1_plasmid_2.fasta	1	285776	4	0	0	0	0	0	0	0
Klebsiella_pneumoniae/reference_plasmid_3.fasta	1	3514	Klebsiella_pneumoniae/assemblies/hybracter_1_plasmid_3.fasta	1	3514	0	0	0	0	0	0	0	0
Klebsiella_pneumoniae/reference_plasmid_4.fasta	1	1240	Klebsiella_pneumoniae/assemblies/hybracter_1_plasmid_4.fasta	1	1240	0	0	0	0	0	0	0	0
Klebsiella_pneumoniae/reference_chromosome.fasta	1	5369557	Klebsiella_pneumoniae/assemblies/hybracter_2_chromosome.fasta	1	5369560	7	1	0	0	0	0	0	0
Klebsiella_pneumoniae/reference_plasmid_1.fasta	1	330109	Klebsiella_pneumoniae/assemblies/hybracter_2_plasmid_1.fasta	1	330108	4	1	0	0	0	0	0	0
Klebsiella_pneumoniae/reference_plasmid_2.fasta	1	285776	Klebsiella_pneumoniae/assemblies/hybracter_2_plasmid_2.fasta	1	285776	3	0	0	0	0	0	0	0
Klebsiella_pneumoniae/reference_plasmid_3.fasta	1	3514	Klebsiella_pneumoniae/assemblies/hybracter_2_plasmid_3.fasta	1	3514	0	0	0	0	0	0	0	0
Klebsiella_pneumoniae/reference_plasmid_4.fasta	1	1240	Klebsiella_pneumoniae/assemblies/hybracter_2_plasmid_4.fasta	1	1240	0	0	0	0	0	0	0	0
Klebsiella_pneumoniae/reference_chromosome.fasta	1	5369557	Klebsiella_pneumoniae/assemblies/hybracter_3_chromosome.fasta	1	5369514	8	1	819	865	0	0	0	0
Klebsiella_pneumoniae/reference_plasmid_1.fasta	1	330109	Klebsiella_pneumoniae/assemblies/hybracter_3_plasmid_1.fasta	1	330108	5	1	0	0	0	0	0	0
Klebsiella_pneumoniae/reference_plasmid_2.fasta	1	285776	Klebsiella_pneumoniae/assemblies/hybracter_3_plasmid_2.fasta	1	285776	2	0	0	0	0	0	0	0
Klebsiella_pneumoniae/reference_plasmid_3.fasta	1	3514	Klebsiella_pneumoniae/assemblies/hybracter_3_plasmid_3.fasta	1	3514	0	0	0	0	0	0	0	0
Klebsiella_pneumoniae/reference_plasmid_4.fasta	1	1240	Klebsiella_pneumoniae/assemblies/hybracter_3_plasmid_4.fasta	1	1240	0	0	0	0	0	0	0	0
Klebsiella_pneumoniae/reference_chromosome.fasta	1	5369557	Klebsiella_pneumoniae/assemblies/hybracter_4_chromosome.fasta	1	5369559	5	1	0	0	0	0	0	0
Klebsiella_pneumoniae/reference_plasmid_1.fasta	1	330109	Klebsiella_pneumoniae/assemblies/hybracter_4_plasmid_1.fasta	1	330108	3	1	0	0	0	0	0	0
Klebsiella_pneumoniae/reference_plasmid_2.fasta	1	285776	Klebsiella_pneumoniae/assemblies/hybracter_4_plasmid_2.fasta	1	285776	4	0	0	0	0	0	0	0
Klebsiella_pneumoniae/reference_plasmid_3.fasta	1	3514	Klebsiella_pneumoniae/assemblies/hybracter_4_plasmid_3.fasta	1	3514	0	0	0	0	0	0	0	0
Klebsiella_pneumoniae/reference_plasmid_4.fasta	1	1240	Klebsiella_pneumoniae/assemblies/hybracter_4_plasmid_4.fasta	1	1240	0	0	0	0	0	0	0	0
Klebsiella_pneumoniae/reference_chromosome.fasta	1	5369557	Klebsiella_pneumoniae/assemblies/hybracter_5_chromosome.fasta	1	5369563	14	1	0	0	0	0	0	0
Klebsiella_pneumoniae/reference_plasmid_1.fasta	1	330109	Klebsiella_pneumoniae/assemblies/hybracter_5_plasmid_1.fasta	1	330104	9	1	0	0	0	0	0	0
Klebsiella_pneumoniae/reference_plasmid_2.fasta	1	285776	Klebsiella_pneumoniae/assemblies/hybracter_5_plasmid_2.fasta	1	285776	4	0	0	0	0	0	0	0
Klebsiella_pneumoniae/reference_plasmid_3.fasta	1	3514	Klebsiella_pneumoniae/assemblies/hybracter_5_plasmid_3.fasta	1	3514	0	0	0	0	0	0	0	0
Klebsiella_pneumoniae/reference_plasmid_4.fasta	1	1240	Klebsiella_pneumoniae/assemblies/hybracter_5_plasmid_4.fasta	1	1240	0	0	0	0	0	0	0	0
Klebsiella_pneumoniae/reference_chromosome.fasta	1	5369557	Klebsiella_pneumoniae/assemblies/hybracter_6_chromosome.fasta	1	5369559	8	1	0	0	0	0	0	0
Klebsiella_pneumoniae/reference_plasmid_1.fasta	1	330109	Klebsiella_pneumoniae/assemblies/hybracter_6_plasmid_1.fasta	1	330108	5	1	0	0	0	0	0	0
Klebsiella_pneumoniae/reference_plasmid_2.fasta	1	285776	Klebsiella_pneumoniae/assemblies/hybracter_6_plasmid_2.fasta	1	285521	261	255	0	0	0	0	0	0
Klebsiella_pneumoniae/reference_plasmid_3.fasta	1	3514	Klebsiella_pneumoniae/assemblies/hybracter_6_plasmid_3.fasta	1	3514	0	0	0	0	0	0	0	0
Klebsiella_pneumoniae/reference_plasmid_4.fasta	1	1240	Klebsiella_pneumoniae/assemblies/hybracter_6_plasmid_4.fasta	1	1240	0	0	0	0	0	0	0	0

## Sheet: Table S5 - Dragonflye tests
Dragonflye command	Reference filename	Reference sequence count	Reference size	Assembly filename	Assembly sequence count	Assembly size	Error count	Largest indel	Extra assembly bases	Missing assembly bases	Assembly fragmentation count	Missing reference sequences	Junk contig count	Redundant contig count
dragonflye --reads reads_subsampled/1.fastq --outdir dragonflye_defaults_1 --cpus 32	reference.fasta	2	2972545	dragonflye_defaults_1/contigs.reoriented.fa	3	2978345	31	9	5811	0	0	0	0	1
dragonflye --reads reads_subsampled/2.fastq --outdir dragonflye_defaults_2 --cpus 32	reference.fasta	2	2972545	dragonflye_defaults_2/contigs.reoriented.fa	3	2978459	22	11	5931	0	0	0	0	1
dragonflye --reads reads_subsampled/3.fastq --outdir dragonflye_defaults_3 --cpus 32	reference.fasta	2	2972545	dragonflye_defaults_3/contigs.reoriented.fa	3	2978270	113	37	5762	0	0	0	0	1
dragonflye --reads reads_subsampled/4.fastq --outdir dragonflye_defaults_4 --cpus 32	reference.fasta	2	2972545	dragonflye_defaults_4/contigs.reoriented.fa	3	2978531	60	34	5962	0	0	0	0	1
dragonflye --reads reads_subsampled/5.fastq --outdir dragonflye_defaults_5 --cpus 32	reference.fasta	2	2972545	dragonflye_defaults_5/contigs.reoriented.fa	3	2978126	503	442	6084	0	0	0	0	1
dragonflye --reads reads_subsampled/6.fastq --outdir dragonflye_defaults_6 --cpus 32	reference.fasta	2	2972545	dragonflye_defaults_6/contigs.reoriented.fa	3	2980095	1514	1499	6060	0	0	0	0	1
dragonflye --reads reads_subsampled/1.fastq --outdir dragonflye_defaults_1 --cpus 32 --racon 0	reference.fasta	2	2972545	dragonflye_no_racon_1/contigs.reoriented.fa	3	2978703	423	18	11360	5128	0	0	0	1
dragonflye --reads reads_subsampled/2.fastq --outdir dragonflye_defaults_2 --cpus 32 --racon 0	reference.fasta	2	2972545	dragonflye_no_racon_2/contigs.reoriented.fa	3	2978665	643	20	6726	417	0	0	0	1
dragonflye --reads reads_subsampled/3.fastq --outdir dragonflye_defaults_3 --cpus 32 --racon 0	reference.fasta	2	2972545	dragonflye_no_racon_3/contigs.reoriented.fa	3	2978801	971	19	12599	6249	0	0	0	1
dragonflye --reads reads_subsampled/4.fastq --outdir dragonflye_defaults_4 --cpus 32 --racon 0	reference.fasta	2	2972545	dragonflye_no_racon_4/contigs.reoriented.fa	3	2978103	502	16	7251	1611	0	0	0	1
dragonflye --reads reads_subsampled/5.fastq --outdir dragonflye_defaults_5 --cpus 32 --racon 0	reference.fasta	2	2972545	dragonflye_no_racon_5/contigs.reoriented.fa	3	2977699	1555	429	14524	8753	0	0	0	1
dragonflye --reads reads_subsampled/6.fastq --outdir dragonflye_defaults_6 --cpus 32 --racon 0	reference.fasta	2	2972545	dragonflye_no_racon_6/contigs.reoriented.fa	3	2980252	1686	1503	6509	254	0	0	0	1
dragonflye --reads reads_subsampled/1.fastq --outdir dragonflye_defaults_1 --cpus 32 --racon 0 --opts '-i 1'	reference.fasta	2	2972545	dragonflye_flye_polish_no_racon_1/contigs.reoriented.fa	3	2977894	2	1	5351	0	0	0	0	1
dragonflye --reads reads_subsampled/2.fastq --outdir dragonflye_defaults_2 --cpus 32 --racon 0 --opts '-i 1'	reference.fasta	2	2972545	dragonflye_flye_polish_no_racon_2/contigs.reoriented.fa	3	2978566	2	1	6023	0	0	0	0	1
dragonflye --reads reads_subsampled/3.fastq --outdir dragonflye_defaults_3 --cpus 32 --racon 0 --opts '-i 1'	reference.fasta	2	2972545	dragonflye_flye_polish_no_racon_3/contigs.reoriented.fa	3	2978499	0	0	7169	1215	0	0	0	1
dragonflye --reads reads_subsampled/4.fastq --outdir dragonflye_defaults_4 --cpus 32 --racon 0 --opts '-i 1'	reference.fasta	2	2972545	dragonflye_flye_polish_no_racon_4/contigs.reoriented.fa	3	2978216	2	1	7076	1405	0	0	0	1
dragonflye --reads reads_subsampled/5.fastq --outdir dragonflye_defaults_5 --cpus 32 --racon 0 --opts '-i 1'	reference.fasta	2	2972545	dragonflye_flye_polish_no_racon_5/contigs.reoriented.fa	3	2977219	432	429	5104	0	0	0	0	1
dragonflye --reads reads_subsampled/6.fastq --outdir dragonflye_defaults_6 --cpus 32 --racon 0 --opts '-i 1'	reference.fasta	2	2972545	dragonflye_flye_polish_no_racon_6/contigs.reoriented.fa	3	2979405	1504	1503	5358	0	0	0	0	1
dragonflye --reads reads_subsampled/1.fastq --outdir dragonflye_defaults_1 --cpus 32 --racon 0 --opts '-i 1' --nanohq	reference.fasta	2	2972545	dragonflye_flye_polish_no_racon_nanohq_1/contigs.reoriented.fa	3	2978565	1	1	6021	0	0	0	0	1
dragonflye --reads reads_subsampled/2.fastq --outdir dragonflye_defaults_2 --cpus 32 --racon 0 --opts '-i 1' --nanohq	reference.fasta	2	2972545	dragonflye_flye_polish_no_racon_nanohq_2/contigs.reoriented.fa	3	2978570	2	1	6027	0	0	0	0	1
dragonflye --reads reads_subsampled/3.fastq --outdir dragonflye_defaults_3 --cpus 32 --racon 0 --opts '-i 1' --nanohq	reference.fasta	2	2972545	dragonflye_flye_polish_no_racon_nanohq_3/contigs.reoriented.fa	3	2978574	0	0	6029	0	0	0	0	1
dragonflye --reads reads_subsampled/4.fastq --outdir dragonflye_defaults_4 --cpus 32 --racon 0 --opts '-i 1' --nanohq	reference.fasta	2	2972545	dragonflye_flye_polish_no_racon_nanohq_4/contigs.reoriented.fa	3	2978566	1	1	6022	0	0	0	0	1
dragonflye --reads reads_subsampled/5.fastq --outdir dragonflye_defaults_5 --cpus 32 --racon 0 --opts '-i 1' --nanohq	reference.fasta	2	2972545	dragonflye_flye_polish_no_racon_nanohq_5/contigs.reoriented.fa	3	2978726	4	1	6181	0	0	0	0	1
dragonflye --reads reads_subsampled/6.fastq --outdir dragonflye_defaults_6 --cpus 32 --racon 0 --opts '-i 1' --nanohq	reference.fasta	2	2972545	dragonflye_flye_polish_no_racon_nanohq_6/contigs.reoriented.fa	3	2978725	1	1	6181	0	0	0	0	1

## Sheet: Table S6 - Low-depth Autocycler
Species	Assembler	Read depth	Assembly filename	Assembly sequence count	Assembly size	Error count	Largest indel	Extra assembly bases	Missing assembly bases	Assembly fragmentation count	Missing reference sequences	Junk contig count	Redundant contig count
Listeria innocua	Autocycler	1	01x/autocycler_out/consensus_assembly.fasta	21	434826	1336	238	2160	2539405	20	1	0	0
Listeria innocua	Autocycler	2	02x/autocycler_out/consensus_assembly.fasta	127	1541362	8250	1077	38594	1466467	65	0	60	0
Listeria innocua	Autocycler	3	03x/autocycler_out/consensus_assembly.fasta	195	2421765	8099	1112	101169	639028	79	0	114	0
Listeria innocua	Autocycler	4	04x/autocycler_out/consensus_assembly.fasta	164	1367685	2580	220	12180	1616379	50	0	112	0
Listeria innocua	Autocycler	5	05x/autocycler_out/consensus_assembly.fasta	419	2070713	2497	237	28327	929616	57	0	359	1
Listeria innocua	Autocycler	6	06x/autocycler_out/consensus_assembly.fasta	49	2437817	3307	742	11229	544513	24	0	23	0
Listeria innocua	Autocycler	7	07x/autocycler_out/consensus_assembly.fasta	222	2651155	1805	510	10503	323913	37	0	183	0
Listeria innocua	Autocycler	8	08x/autocycler_out/consensus_assembly.fasta	37	621026	252	74	1139	2352568	7	1	29	0
Listeria innocua	Autocycler	9	09x/autocycler_out/consensus_assembly.fasta	55	1968131	512	18	11780	1016320	11	0	41	1
Listeria innocua	Autocycler	10	10x/autocycler_out/consensus_assembly.fasta	1	87753	0	0	0	2884792	0	1	0	0
Listeria innocua	Autocycler	11	11x/autocycler_out/consensus_assembly.fasta	1	89543	3	1	0	2883001	0	1	0	0
Listeria innocua	Autocycler	12	12x/autocycler_out/consensus_assembly.fasta	13	1711533	18	3	321	1261328	4	0	7	0
Listeria innocua	Autocycler	13	13x/autocycler_out/consensus_assembly.fasta	2	2972568	74	6	0	0	0	0	0	0
Listeria innocua	Autocycler	14	14x/autocycler_out/consensus_assembly.fasta	72	2975238	59	2	5189	2519	10	0	60	0
Listeria innocua	Autocycler	15	15x/autocycler_out/consensus_assembly.fasta	32	1096887	147	10	4039	1879726	7	0	23	0
Listeria innocua	Autocycler	16	16x/autocycler_out/consensus_assembly.fasta	2	2972756	37	2	1264	1067	0	0	0	0
Listeria innocua	Autocycler	17	17x/autocycler_out/consensus_assembly.fasta	2	2972539	12	2	0	0	0	0	0	0
Listeria innocua	Autocycler	18	18x/autocycler_out/consensus_assembly.fasta	2	2972546	21	2	0	0	0	0	0	0
Listeria innocua	Autocycler	19	19x/autocycler_out/consensus_assembly.fasta	2	2972545	8	1	0	0	0	0	0	0
Listeria innocua	Autocycler	20	20x/autocycler_out/consensus_assembly.fasta	2	2972541	26	4	0	0	0	0	0	0
Listeria innocua	Autocycler	21	21x/autocycler_out/consensus_assembly.fasta	47	1851669	31	3	7561	1128424	9	0	36	0
Listeria innocua	Autocycler	22	22x/autocycler_out/consensus_assembly.fasta	2	2972690	5	1	747	602	0	0	0	0
Listeria innocua	Autocycler	23	23x/autocycler_out/consensus_assembly.fasta	2	2972541	6	2	0	0	0	0	0	0
Listeria innocua	Autocycler	24	24x/autocycler_out/consensus_assembly.fasta	2	2972542	3	1	0	0	0	0	0	0
Listeria innocua	Autocycler	25	25x/autocycler_out/consensus_assembly.fasta	2	2972543	2	1	0	0	0	0	0	0
Listeria innocua	Autocycler	26	26x/autocycler_out/consensus_assembly.fasta	2	2972545	2	1	0	0	0	0	0	0
Listeria innocua	Autocycler	27	27x/autocycler_out/consensus_assembly.fasta	2	2972542	3	2	0	0	0	0	0	0
Listeria innocua	Autocycler	28	28x/autocycler_out/consensus_assembly.fasta	2	2972543	2	1	0	0	0	0	0	0
Listeria innocua	Autocycler	29	29x/autocycler_out/consensus_assembly.fasta	2	2972543	2	1	0	0	0	0	0	0
Listeria innocua	Autocycler	30	30x/autocycler_out/consensus_assembly.fasta	2	2972543	2	1	0	0	0	0	0	0
Listeria innocua	Autocycler	31	31x/autocycler_out/consensus_assembly.fasta	2	2972544	1	1	0	0	0	0	0	0
Listeria innocua	Autocycler	32	32x/autocycler_out/consensus_assembly.fasta	2	2972544	1	1	0	0	0	0	0	0
Listeria innocua	Autocycler	33	33x/autocycler_out/consensus_assembly.fasta	2	2972543	2	1	0	0	0	0	0	0
Listeria innocua	Autocycler	34	34x/autocycler_out/consensus_assembly.fasta	2	2972545	2	1	0	0	0	0	0	0
Listeria innocua	Autocycler	35	35x/autocycler_out/consensus_assembly.fasta	2	2972544	3	1	0	0	0	0	0	0
Listeria innocua	Autocycler	36	36x/autocycler_out/consensus_assembly.fasta	2	2972542	3	1	0	0	0	0	0	0
Listeria innocua	Autocycler	37	37x/autocycler_out/consensus_assembly.fasta	2	2972545	0	0	0	0	0	0	0	0
Listeria innocua	Autocycler	38	38x/autocycler_out/consensus_assembly.fasta	2	2972545	0	0	0	0	0	0	0	0
Listeria innocua	Autocycler	39	39x/autocycler_out/consensus_assembly.fasta	2	2972541	4	2	0	0	0	0	0	0
Listeria innocua	Autocycler	40	40x/autocycler_out/consensus_assembly.fasta	2	2972543	2	1	0	0	0	0	0	0
Listeria innocua	Autocycler	41	41x/autocycler_out/consensus_assembly.fasta	2	2972544	1	1	0	0	0	0	0	0
Listeria innocua	Autocycler	42	42x/autocycler_out/consensus_assembly.fasta	2	2972544	1	1	0	0	0	0	0	0
Listeria innocua	Autocycler	43	43x/autocycler_out/consensus_assembly.fasta	2	2972542	3	2	0	0	0	0	0	0
Listeria innocua	Autocycler	44	44x/autocycler_out/consensus_assembly.fasta	2	2972544	1	1	0	0	0	0	0	0
Listeria innocua	Autocycler	45	45x/autocycler_out/consensus_assembly.fasta	2	2972544	1	1	0	0	0	0	0	0
Listeria innocua	Autocycler	46	46x/autocycler_out/consensus_assembly.fasta	2	2972544	1	1	0	0	0	0	0	0
Listeria innocua	Autocycler	47	47x/autocycler_out/consensus_assembly.fasta	2	2972544	1	1	0	0	0	0	0	0
Listeria innocua	Autocycler	48	48x/autocycler_out/consensus_assembly.fasta	2	2972543	2	1	0	0	0	0	0	0
Listeria innocua	Autocycler	49	49x/autocycler_out/consensus_assembly.fasta	2	2972543	2	1	0	0	0	0	0	0
Listeria innocua	Autocycler	50	50x/autocycler_out/consensus_assembly.fasta	2	2972545	0	0	0	0	0	0	0	0

## Sheet: Table S7 - Mixed Autocycler
step	Enterobacter hormaechei depth	Klebsiella pneumoniae depth	Complete Enterobacter hormaechei bases	Incomplete Enterobacter hormaechei bases	Complete Klebsiella pneumoniae bases	Incomplete Klebsiella pneumoniae bases	Result
0	0	100	0	0	5990195	0	Pure Klebsiella
1	0.041632	99.9584	0	0	5990195	0	Pure Klebsiella
2	0.17331	99.8267	0	0	5990197	0	Pure Klebsiella
3	0.405771	99.5942	0	0	5990195	0	Pure Klebsiella
4	0.750469	99.2495	0	0	5990196	0	Pure Klebsiella
5	1.21951	98.7805	2494	0	5990196	0	Klebsiella with Enterobacter plasmid(s)
6	1.82556	98.1744	2495	0	5990196	0	Klebsiella with Enterobacter plasmid(s)
7	2.58166	97.4183	2495	0	5990197	0	Klebsiella with Enterobacter plasmid(s)
8	3.50109	96.4989	0	0	5990196	0	Pure Klebsiella
9	4.59705	95.403	2494	0	5990195	0	Klebsiella with Enterobacter plasmid(s)
10	5.88235	94.1176	2494	0	5990193	0	Klebsiella with Enterobacter plasmid(s)
11	7.36906	92.6309	2495	0	5990197	0	Klebsiella with Enterobacter plasmid(s)
12	9.06801	90.932	2494	0	5990197	0	Klebsiella with Enterobacter plasmid(s)
13	10.9883	89.0117	80745	0	5990196	0	Klebsiella with Enterobacter plasmid(s)
14	13.1367	86.8633	80745	0	5990194	0	Klebsiella with Enterobacter plasmid(s)
15	15.5172	84.4828	80745	0	5990199	0	Klebsiella with Enterobacter plasmid(s)
16	18.1303	81.8697	83240	0	5990196	0	Klebsiella with Enterobacter plasmid(s)
17	20.9724	79.0276	80745	0	5990196	0	Klebsiella with Enterobacter plasmid(s)
18	24.0356	75.9644	80745	0	5990207	0	Klebsiella with Enterobacter plasmid(s)
19	27.3071	72.6929	423843	0	620639	0	only plasmids
20	30.7692	69.2308	426337	0	620639	0	only plasmids
21	34.3994	65.6006	423843	0	5990196	0	Klebsiella with Enterobacter plasmid(s)
22	38.1703	61.8297	423843	0	5990191	0	Klebsiella with Enterobacter plasmid(s)
23	42.0509	57.9491	5384595	0	5990195	0	Both genomes
24	46.0064	53.9936	5384746	0	5990194	0	Both genomes
25	50	50	5382253	0	5990194	0	Both genomes
26	53.9936	46.0064	5382252	0	5990198	0	Both genomes
27	57.9491	42.0509	5382252	0	5990196	0	Both genomes
28	61.8297	38.1703	5384745	0	5986602	0	Both genomes
29	65.6006	34.3994	5382252	0	5968438	0	Both genomes
30	69.2308	30.7692	5382251	0	620637	5335933	Both genomes, Kp chromosome fragmented
31	72.6929	27.3071	5382251	0	620637	0	Enterobacter with Klebsiella plasmid(s)
32	75.9644	24.0356	423843	0	620639	0	only plasmids
33	79.0276	20.9724	5384745	0	620640	0	Enterobacter with Klebsiella plasmid(s)
34	81.8697	18.1303	5382250	0	334867	0	Enterobacter with Klebsiella plasmid(s)
35	84.4828	15.5172	5382252	0	334867	0	Enterobacter with Klebsiella plasmid(s)
36	86.8633	13.1367	5382251	0	4754	0	Enterobacter with Klebsiella plasmid(s)
37	89.0117	10.9883	5382251	0	4754	0	Enterobacter with Klebsiella plasmid(s)
38	90.932	9.06801	5382251	0	4754	0	Enterobacter with Klebsiella plasmid(s)
39	92.6309	7.36906	5384746	0	4754	0	Enterobacter with Klebsiella plasmid(s)
40	94.1176	5.88235	5382251	0	4754	0	Enterobacter with Klebsiella plasmid(s)
41	95.403	4.59705	5382250	0	3514	0	Enterobacter with Klebsiella plasmid(s)
42	96.4989	3.50109	5382251	0	3514	0	Enterobacter with Klebsiella plasmid(s)
43	97.4183	2.58166	5382252	0	3514	0	Enterobacter with Klebsiella plasmid(s)
44	98.1744	1.82556	5382251	0	3514	0	Enterobacter with Klebsiella plasmid(s)
45	98.7805	1.21951	5382252	0	3514	0	Enterobacter with Klebsiella plasmid(s)
46	99.2495	0.750469	5382251	0	3514	0	Enterobacter with Klebsiella plasmid(s)
47	99.5942	0.405771	5382251	0	0	0	Pure Enterobacter
48	99.8267	0.17331	5382252	0	0	0	Pure Enterobacter
49	99.9584	0.041632	5382251	0	0	0	Pure Enterobacter
50	100	0	5382250	0	0	0	Pure Enterobacter

## Sheet: Table S8 - Autocycler errors
Assembly	Error alignment (Autocycler assembly on top, reference sequence on bottom)	Error type
Enterobacter_hormaechei/autocycler_1_manual/rotated.fasta	1 1382246-1382275: GTCTCCACGCTGGTC---GGGGAAAACATTGGC chromosome 1382246-1382278: GTCTCCACGCTGGTCGGGGGGGAAAACATTGGC ***	homopolymer length
Enterobacter_hormaechei/autocycler_1_manual/rotated.fasta	1 1860347-1860376: GGTTAGCCGCTGACG-AAAAAAAAGGTCCGC chromosome 1860350-1860380: GGTTAGCCGCTGACGAAAAAAAAAGGTCCGC *	homopolymer length
Enterobacter_hormaechei/autocycler_2_manual/rotated.fasta	4 1896-1925: TAGCGGGCAGGGATG-AAAAAAAAAAATTGC plasmid_3 1896-1926: TAGCGGGCAGGGATGAAAAAAAAAAAATTGC *	homopolymer length
Enterobacter_hormaechei/autocycler_4_manual/rotated.fasta	1 2950469-2950498: GCGGTAAAAACGGAT-CCCCCCCGGGTTGGC chromosome 2950469-2950499: GCGGTAAAAACGGATCCCCCCCCGGGTTGGC *	homopolymer length
Enterobacter_hormaechei/autocycler_4_manual/rotated.fasta	4 1896-1925: TAGCGGGCAGGGATG-AAAAAAAAAAATTGC plasmid_3 1896-1926: TAGCGGGCAGGGATGAAAAAAAAAAAATTGC *	homopolymer length
Enterobacter_hormaechei/autocycler_5_manual/rotated.fasta	1 2950469-2950498: GCGGTAAAAACGGAT-CCCCCCCGGGTTGGC chromosome 2950469-2950499: GCGGTAAAAACGGATCCCCCCCCGGGTTGGC *	homopolymer length
Enterobacter_hormaechei/autocycler_5_manual/rotated.fasta	4 1896-1925: TAGCGGGCAGGGATG-AAAAAAAAAAATTGC plasmid_3 1896-1926: TAGCGGGCAGGGATGAAAAAAAAAAAATTGC *	homopolymer length
Enterobacter_hormaechei/autocycler_6_manual/rotated.fasta	1 2950469-2950498: GCGGTAAAAACGGAT-CCCCCCCGGGTTGGC chromosome 2950469-2950499: GCGGTAAAAACGGATCCCCCCCCGGGTTGGC *	homopolymer length
Enterobacter_hormaechei/autocycler_6_manual/rotated.fasta	4 1896-1925: TAGCGGGCAGGGATG-AAAAAAAAAAATTGC plasmid_3 1896-1926: TAGCGGGCAGGGATGAAAAAAAAAAAATTGC *	homopolymer length
Klebsiella_pneumoniae/autocycler_1_manual/rotated.fasta	1 498309-498339: CAGAGCCGGGGACGAACTCCGCGCGGCGGCG chromosome 498309-498339: CAGAGCCGGGGACGAGCTCCGCGCGGCGGCG *	substitution
Klebsiella_pneumoniae/autocycler_1_manual/rotated.fasta	1 1726686-1726716: AAACCTGGCTGAAGAACTCCGGAGGCAGTTC chromosome 1726686-1726716: AAACCTGGCTGAAGAGCTCCGGAGGCAGTTC *	substitution
Klebsiella_pneumoniae/autocycler_1_manual/rotated.fasta	1 2733149-2733178: TGACACCGACCGGAG-TCTGGCCCCGGTCGG chromosome 2733149-2733179: TGACACCGACCGGAGCTCTGGCCCCGGTCGG *	indel
Klebsiella_pneumoniae/autocycler_1_manual/rotated.fasta	1 3122629-3122659: TTTGATCGTAAGGAGACCCGCGGCCTACCAT chromosome 3122630-3122660: TTTGATCGTAAGGAGCCCCGCGGCCTACCAT *	substitution
Klebsiella_pneumoniae/autocycler_2_manual/rotated.fasta	1 1562795-1562824: TTACGCCACTACCAG-TTTTTCCCCTGCGTT chromosome 1562795-1562825: TTACGCCACTACCAGCTTTTTCCCCTGCGTT *	indel
Klebsiella_pneumoniae/autocycler_2_manual/rotated.fasta	1 3230056-3230085: TCAGGCCTGATCCCT-CCCCCCCCCCCGGCG chromosome 3230057-3230087: TCAGGCCTGATCCCTCCCCCCCCCCCCGGCG *	homopolymer length
Klebsiella_pneumoniae/autocycler_2_manual/rotated.fasta	1 3434205-3434235: TGTCGGTGGTTGCAGTTTCTGCTTGGATTTT chromosome 3434207-3434237: TGTCGGTGGTTGCAGCTTCTGCTTGGATTTT *	substitution
Klebsiella_pneumoniae/autocycler_2_manual/rotated.fasta	1 3749718-3749748: CTTCAGCCGGGGCGAACTTCGGCGACAACGT chromosome 3749720-3749750: CTTCAGCCGGGGCGAGCTTCGGCGACAACGT *	substitution
Klebsiella_pneumoniae/autocycler_2_manual/rotated.fasta	1 3759115-3759145: AGAGTCCGGAGGCGAACTCACGGTGCACCTG chromosome 3759117-3759147: AGAGTCCGGAGGCGAGCTCACGGTGCACCTG *	substitution
Klebsiella_pneumoniae/autocycler_2_manual/rotated.fasta	1 4761695-4761725: GAATCCCCCCGCAAAACTACCGTATGTAGGG chromosome 4761697-4761727: GAATCCCCCCGCAAAGCTACCGTATGTAGGG *	substitution
Klebsiella_pneumoniae/autocycler_3_manual/rotated.fasta	1 498309-498339: CAGAGCCGGGGACGAACTCCGCGCGGCGGCG chromosome 498309-498339: CAGAGCCGGGGACGAGCTCCGCGCGGCGGCG *	substitution
Klebsiella_pneumoniae/autocycler_3_manual/rotated.fasta	1 1726686-1726716: AAACCTGGCTGAAGAACTCCGGAGGCAGTTC chromosome 1726686-1726716: AAACCTGGCTGAAGAGCTCCGGAGGCAGTTC *	substitution
Klebsiella_pneumoniae/autocycler_3_manual/rotated.fasta	1 2379150-2379179: TTAGCGGATGGGGAG-TGGTCCATTTGACCT chromosome 2379150-2379180: TTAGCGGATGGGGAGCTGGTCCATTTGACCT *	indel
Klebsiella_pneumoniae/autocycler_3_manual/rotated.fasta	1 3118685-3118715: CAATTTGCCCTGCAGTCTCGAATTAATGACT chromosome 3118686-3118715: CAATTTGCCCTGCAG-CTCGAATTAATGACT *	indel
Klebsiella_pneumoniae/autocycler_3_manual/rotated.fasta	1 3122630-3122660: TTTGATCGTAAGGAGACCCCGCGGCCTACCA chromosome 3122630-3122659: TTTGATCGTAAGGAG-CCCCGCGGCCTACCA *	indel
Klebsiella_pneumoniae/autocycler_3_manual/rotated.fasta	1 3230058-3230087: TCAGGCCTGATCCCT-CCCCCCCCCCCGGCG chromosome 3230057-3230087: TCAGGCCTGATCCCTCCCCCCCCCCCCGGCG *	homopolymer length
Klebsiella_pneumoniae/autocycler_3_manual/rotated.fasta	1 3434207-3434236: TGTCGGTGGTTGCAG-TTCTGCTTGGATTTT chromosome 3434207-3434237: TGTCGGTGGTTGCAGCTTCTGCTTGGATTTT *	indel
Klebsiella_pneumoniae/autocycler_3_manual/rotated.fasta	1 3635449-3635479: CCGATGCCATATCGAACTCTACGACTCGCTC chromosome 3635450-3635480: CCGATGCCATATCGAGCTCTACGACTCGCTC *	substitution
Klebsiella_pneumoniae/autocycler_3_manual/rotated.fasta	1 3742375-3742404: AGCGTCTCTTTGCCA-TTTTTTTTACGCGCT chromosome 3742376-3742406: AGCGTCTCTTTGCCATTTTTTTTTACGCGCT *	homopolymer length
Klebsiella_pneumoniae/autocycler_3_manual/rotated.fasta	2 308815-308845: TTCGGCGGATGGGAGTTCTCCCGCAGAGATG plasmid_1 308815-308845: TTCGGCGGATGGGAGCTCTCCCGCAGAGATG *	substitution
Klebsiella_pneumoniae/autocycler_3_manual/rotated.fasta	2 317832-317861: TTACCACATCCGCAG-TTTGTCCCACTCACT plasmid_1 317832-317862: TTACCACATCCGCAGCTTTGTCCCACTCACT *	indel
Klebsiella_pneumoniae/autocycler_4_manual/rotated.fasta	1 498309-498339: CAGAGCCGGGGACGAACTCCGCGCGGCGGCG chromosome 498309-498339: CAGAGCCGGGGACGAGCTCCGCGCGGCGGCG *	substitution
Klebsiella_pneumoniae/autocycler_4_manual/rotated.fasta	1 1562796-1562825: TACGCCACTACCAGC-TTTTCCCCTGCGTTG chromosome 1562796-1562826: TACGCCACTACCAGCTTTTTCCCCTGCGTTG *	homopolymer length
Klebsiella_pneumoniae/autocycler_4_manual/rotated.fasta	1 2733147-2733176: ATGACACCGACCGGA-CTCTGGCCCCGGTCG chromosome 2733148-2733178: ATGACACCGACCGGAGCTCTGGCCCCGGTCG *	indel
Klebsiella_pneumoniae/autocycler_4_manual/rotated.fasta	1 3122628-3122658: TTTGATCGTAAGGAGACCCGCGGCCTACCAT chromosome 3122630-3122660: TTTGATCGTAAGGAGCCCCGCGGCCTACCAT *	substitution
Klebsiella_pneumoniae/autocycler_4_manual/rotated.fasta	1 3230055-3230084: TCAGGCCTGATCCCT-CCCCCCCCCCCGGCG chromosome 3230057-3230087: TCAGGCCTGATCCCTCCCCCCCCCCCCGGCG *	homopolymer length
Klebsiella_pneumoniae/autocycler_4_manual/rotated.fasta	1 3329208-3329238: ACTGGGGCGGAGGATTGGTGCGACATCCCAA chromosome 3329211-3329241: ACTGGGGCGGAGGATCGGTGCGACATCCCAA *	substitution
Klebsiella_pneumoniae/autocycler_4_manual/rotated.fasta	1 3430394-3430424: GAAGTTTATCAAAAGTCTGAAAGAGGCAATA chromosome 3430397-3430426: GAAGTTTATCAAAAG-CTGAAAGAGGCAATA *	indel
Klebsiella_pneumoniae/autocycler_4_manual/rotated.fasta	1 3742374-3742403: AGCGTCTCTTTGCCA-TTTTTTTTACGCGCT chromosome 3742376-3742406: AGCGTCTCTTTGCCATTTTTTTTTACGCGCT *	homopolymer length
Klebsiella_pneumoniae/autocycler_4_manual/rotated.fasta	1 3759114-3759144: AGAGTCCGGAGGCGAACTCACGGTGCACCTG chromosome 3759117-3759147: AGAGTCCGGAGGCGAGCTCACGGTGCACCTG *	substitution
Klebsiella_pneumoniae/autocycler_5_manual/rotated.fasta	1 498309-498339: CAGAGCCGGGGACGAACTCCGCGCGGCGGCG chromosome 498309-498339: CAGAGCCGGGGACGAGCTCCGCGCGGCGGCG *	substitution
Klebsiella_pneumoniae/autocycler_5_manual/rotated.fasta	1 792330-792360: TAAAAGACTTAAGGAACTACTTGGAGAATTT chromosome 792330-792360: TAAAAGACTTAAGGAGCTACTTGGAGAATTT *	substitution
Klebsiella_pneumoniae/autocycler_5_manual/rotated.fasta	1 1726686-1726716: AAACCTGGCTGAAGAACTCCGGAGGCAGTTC chromosome 1726686-1726716: AAACCTGGCTGAAGAGCTCCGGAGGCAGTTC *	substitution
Klebsiella_pneumoniae/autocycler_5_manual/rotated.fasta	1 3230057-3230086: TCAGGCCTGATCCCT-CCCCCCCCCCCGGCG chromosome 3230057-3230087: TCAGGCCTGATCCCTCCCCCCCCCCCCGGCG *	homopolymer length
Klebsiella_pneumoniae/autocycler_5_manual/rotated.fasta	1 3329210-3329240: ACTGGGGCGGAGGATTGGTGCGACATCCCAA chromosome 3329211-3329241: ACTGGGGCGGAGGATCGGTGCGACATCCCAA *	substitution
Klebsiella_pneumoniae/autocycler_5_manual/rotated.fasta	1 3430396-3430426: GAAGTTTATCAAAAGTCTGAAAGAGGCAATA chromosome 3430397-3430426: GAAGTTTATCAAAAG-CTGAAAGAGGCAATA *	indel
Klebsiella_pneumoniae/autocycler_5_manual/rotated.fasta	1 3434207-3434236: TGTCGGTGGTTGCAG-TTCTGCTTGGATTTT chromosome 3434207-3434237: TGTCGGTGGTTGCAGCTTCTGCTTGGATTTT *	indel
Klebsiella_pneumoniae/autocycler_5_manual/rotated.fasta	1 3742375-3742404: AGCGTCTCTTTGCCA-TTTTTTTTACGCGCT chromosome 3742376-3742406: AGCGTCTCTTTGCCATTTTTTTTTACGCGCT *	homopolymer length
Klebsiella_pneumoniae/autocycler_6_manual/rotated.fasta	1 498309-498339: CAGAGCCGGGGACGAACTCCGCGCGGCGGCG chromosome 498309-498339: CAGAGCCGGGGACGAGCTCCGCGCGGCGGCG *	substitution
Klebsiella_pneumoniae/autocycler_6_manual/rotated.fasta	1 1590838-1590868: GCGCTACTTCAGAAGTTCCCTCCCGGGCGAT chromosome 1590838-1590868: GCGCTACTTCAGAAGCTCCCTCCCGGGCGAT *	substitution
Klebsiella_pneumoniae/autocycler_6_manual/rotated.fasta	1 1726686-1726716: AAACCTGGCTGAAGAACTCCGGAGGCAGTTC chromosome 1726686-1726716: AAACCTGGCTGAAGAGCTCCGGAGGCAGTTC *	substitution
Klebsiella_pneumoniae/autocycler_6_manual/rotated.fasta	1 3122630-3122660: TTTGATCGTAAGGAGACCCCGCGGCCTACCA chromosome 3122630-3122659: TTTGATCGTAAGGAG-CCCCGCGGCCTACCA *	indel
Klebsiella_pneumoniae/autocycler_6_manual/rotated.fasta	1 3230058-3230087: TCAGGCCTGATCCCT-CCCCCCCCCCCGGCG chromosome 3230057-3230087: TCAGGCCTGATCCCTCCCCCCCCCCCCGGCG *	homopolymer length
Klebsiella_pneumoniae/autocycler_6_manual/rotated.fasta	1 3329211-3329241: ACTGGGGCGGAGGATTGGTGCGACATCCCAA chromosome 3329211-3329241: ACTGGGGCGGAGGATCGGTGCGACATCCCAA *	substitution
Klebsiella_pneumoniae/autocycler_6_manual/rotated.fasta	1 3430397-3430427: GAAGTTTATCAAAAGTCTGAAAGAGGCAATA chromosome 3430397-3430426: GAAGTTTATCAAAAG-CTGAAAGAGGCAATA *	indel
Klebsiella_pneumoniae/autocycler_6_manual/rotated.fasta	1 3601680-3601710: ACCGACGGTACGGAGTTCCACGATACCAACT chromosome 3601679-3601709: ACCGACGGTACGGAGCTCCACGATACCAACT *	substitution
Klebsiella_pneumoniae/autocycler_6_manual/rotated.fasta	1 3742377-3742406: AGCGTCTCTTTGCCA-TTTTTTTTACGCGCT chromosome 3742376-3742406: AGCGTCTCTTTGCCATTTTTTTTTACGCGCT *	homopolymer length
Klebsiella_pneumoniae/autocycler_6_manual/rotated.fasta	1 3888433-3888463: ATCACCCCGACGGAGTTCGGCATGATCGGCT chromosome 3888433-3888463: ATCACCCCGACGGAGCTCGGCATGATCGGCT *	substitution
Klebsiella_pneumoniae/autocycler_6_manual/rotated.fasta	2 10263-10293: CGGTCGTAACCGTAGTTCGTATCCGAAGAGT plasmid_1 10263-10293: CGGTCGTAACCGTAGCTCGTATCCGAAGAGT *	substitution
Listeria_innocua/autocycler_2_manual/rotated.fasta	1 949541-949570: GCATTAGCTGGACTC-TTTTTTTTATTTAGA chromosome 949541-949571: GCATTAGCTGGACTCTTTTTTTTTATTTAGA *	homopolymer length
Listeria_innocua/autocycler_3_manual/rotated.fasta	2 89375-89404: ACAGTAAACTCAAAT-AAAAAAAAGGAATCG plasmid 89375-89405: ACAGTAAACTCAAATAAAAAAAAAGGAATCG *	homopolymer length
Listeria_innocua/autocycler_4_manual/rotated.fasta	2 89375-89404: ACAGTAAACTCAAAT-AAAAAAAAGGAATCG plasmid 89375-89405: ACAGTAAACTCAAATAAAAAAAAAGGAATCG *	homopolymer length
Listeria_innocua/autocycler_5_manual/rotated.fasta	1 464839-464868: AGGTCGAATCTCGTC-TTTTTTTTTACCTAT chromosome 464839-464869: AGGTCGAATCTCGTCTTTTTTTTTTACCTAT *	homopolymer length
Listeria_innocua/autocycler_5_manual/rotated.fasta	2 89375-89404: ACAGTAAACTCAAAT-AAAAAAAAGGAATCG plasmid 89375-89405: ACAGTAAACTCAAATAAAAAAAAAGGAATCG *	homopolymer length
Listeria_innocua/autocycler_6_manual/rotated.fasta	1 949541-949570: GCATTAGCTGGACTC-TTTTTTTTATTTAGA chromosome 949541-949571: GCATTAGCTGGACTCTTTTTTTTTATTTAGA *	homopolymer length
Listeria_innocua/autocycler_6_manual/rotated.fasta	2 89375-89404: ACAGTAAACTCAAAT-AAAAAAAAGGAATCG plasmid 89375-89405: ACAGTAAACTCAAATAAAAAAAAAGGAATCG *	homopolymer length
Providencia_rettgeri/autocycler_1_manual/rotated.fasta	1 1332336-1332366: CCTGCAATTAGGCCAACGACTAAAAATGAAA chromosome 1332336-1332366: CCTGCAATTAGGCCAGCGACTAAAAATGAAA *	substitution
Providencia_rettgeri/autocycler_1_manual/rotated.fasta	1 3535619-3535648: AACCGTACAAGGTAT-GGGGGCATTCCGTAC chromosome 3535619-3535649: AACCGTACAAGGTATGGGGGGCATTCCGTAC *	homopolymer length
Providencia_rettgeri/autocycler_2_manual/rotated.fasta	1 1327926-1327955: CATTCATCATTTTGC-AAAAAAAAAGAGAGA chromosome 1327926-1327956: CATTCATCATTTTGCAAAAAAAAAAGAGAGA *	homopolymer length
Providencia_rettgeri/autocycler_2_manual/rotated.fasta	1 1332335-1332365: CCTGCAATTAGGCCAACGACTAAAAATGAAA chromosome 1332336-1332366: CCTGCAATTAGGCCAGCGACTAAAAATGAAA *	substitution
Providencia_rettgeri/autocycler_2_manual/rotated.fasta	1 2510989-2511018: CTTATCGAGCGTCTC-TTTTTTTCTGCCACC chromosome 2510990-2511020: CTTATCGAGCGTCTCTTTTTTTTCTGCCACC *	homopolymer length
Providencia_rettgeri/autocycler_2_manual/rotated.fasta	1 3535617-3535646: AACCGTACAAGGTAT-GGGGGCATTCCGTAC chromosome 3535619-3535649: AACCGTACAAGGTATGGGGGGCATTCCGTAC *	homopolymer length
Providencia_rettgeri/autocycler_3_manual/rotated.fasta	1 1327926-1327955: CATTCATCATTTTGC-AAAAAAAAAGAGAGA chromosome 1327926-1327956: CATTCATCATTTTGCAAAAAAAAAAGAGAGA *	homopolymer length
Providencia_rettgeri/autocycler_3_manual/rotated.fasta	1 1332335-1332365: CCTGCAATTAGGCCAACGACTAAAAATGAAA chromosome 1332336-1332366: CCTGCAATTAGGCCAGCGACTAAAAATGAAA *	substitution
Providencia_rettgeri/autocycler_3_manual/rotated.fasta	1 1597239-1597268: AAAATAAATGCTAGA-TTTTTTTTTAGAAAT chromosome 1597240-1597270: AAAATAAATGCTAGATTTTTTTTTTAGAAAT *	homopolymer length
Providencia_rettgeri/autocycler_3_manual/rotated.fasta	1 2510988-2511017: CTTATCGAGCGTCTC-TTTTTTTCTGCCACC chromosome 2510990-2511020: CTTATCGAGCGTCTCTTTTTTTTCTGCCACC *	homopolymer length
Providencia_rettgeri/autocycler_3_manual/rotated.fasta	1 3535616-3535645: AACCGTACAAGGTAT-GGGGGCATTCCGTAC chromosome 3535619-3535649: AACCGTACAAGGTATGGGGGGCATTCCGTAC *	homopolymer length
Providencia_rettgeri/autocycler_4_manual/rotated.fasta	1 1332336-1332366: CCTGCAATTAGGCCAACGACTAAAAATGAAA chromosome 1332336-1332366: CCTGCAATTAGGCCAGCGACTAAAAATGAAA *	substitution
Providencia_rettgeri/autocycler_4_manual/rotated.fasta	1 1996590-1996620: GTTATCTGTCGAGCCAATCAAAGCTAATCGC chromosome 1996590-1996620: GTTATCTGTCGAGCCGATCAAAGCTAATCGC *	substitution
Providencia_rettgeri/autocycler_4_manual/rotated.fasta	1 2510990-2511019: CTTATCGAGCGTCTC-TTTTTTTCTGCCACC chromosome 2510990-2511020: CTTATCGAGCGTCTCTTTTTTTTCTGCCACC *	homopolymer length
Providencia_rettgeri/autocycler_4_manual/rotated.fasta	1 3535618-3535647: AACCGTACAAGGTAT-GGGGGCATTCCGTAC chromosome 3535619-3535649: AACCGTACAAGGTATGGGGGGCATTCCGTAC *	homopolymer length
Providencia_rettgeri/autocycler_5_manual/rotated.fasta	1 1332336-1332366: CCTGCAATTAGGCCAACGACTAAAAATGAAA chromosome 1332336-1332366: CCTGCAATTAGGCCAGCGACTAAAAATGAAA *	substitution
Providencia_rettgeri/autocycler_5_manual/rotated.fasta	1 3535619-3535648: AACCGTACAAGGTAT-GGGGGCATTCCGTAC chromosome 3535619-3535649: AACCGTACAAGGTATGGGGGGCATTCCGTAC *	homopolymer length
Providencia_rettgeri/autocycler_6_manual/rotated.fasta	1 1332336-1332366: CCTGCAATTAGGCCAACGACTAAAAATGAAA chromosome 1332336-1332366: CCTGCAATTAGGCCAGCGACTAAAAATGAAA *	substitution
Providencia_rettgeri/autocycler_6_manual/rotated.fasta	1 2510990-2511019: CTTATCGAGCGTCTC-TTTTTTTCTGCCACC chromosome 2510990-2511020: CTTATCGAGCGTCTCTTTTTTTTCTGCCACC *	homopolymer length
Providencia_rettgeri/autocycler_6_manual/rotated.fasta	1 3535618-3535647: AACCGTACAAGGTAT-GGGGGCATTCCGTAC chromosome 3535619-3535649: AACCGTACAAGGTATGGGGGGCATTCCGTAC *	homopolymer length
Shigella_flexneri/autocycler_1_manual/rotated.fasta	1 404367-404397: GGTGAGAGAAGTAAGAACGAGAGGTGTACGC chromosome 404367-404396: GGTGAGAGAAGTAAG-ACGAGAGGTGTACGC *	indel
Shigella_flexneri/autocycler_1_manual/rotated.fasta	1 552665-552694: TTGCTTTTTTATCCC-TTTTTTTTTGGCAGT chromosome 552664-552694: TTGCTTTTTTATCCCTTTTTTTTTTGGCAGT *	homopolymer length
Shigella_flexneri/autocycler_1_manual/rotated.fasta	1 1130184-1130213: AGATCACCCAATTCT--CCCCCCCCCCCCCCC chromosome 1130184-1130215: AGATCACCCAATTCTCCCCCCCCCCCCCCCCC **	homopolymer length
Shigella_flexneri/autocycler_1_manual/rotated.fasta	1 1178114-1178146: AGTCGTCCATGATCCGGGGGGGGGGGATGTCAC chromosome 1178116-1178145: AGTCGTCCATGATCC---GGGGGGGGATGTCAC ***	homopolymer length
Shigella_flexneri/autocycler_1_manual/rotated.fasta	1 1973110-1973140: GAGTATCAGAGGTGTTTATGAGTCACTCATC chromosome 1973109-1973139: GAGTATCAGAGGTGTCTATGAGTCACTCATC *	substitution
Shigella_flexneri/autocycler_1_manual/rotated.fasta	1 2274607-2274637: GCACAGCAGAGGGTAAACACTGGTGATACCT chromosome 2274606-2274636: GCACAGCAGAGGGTAGACACTGGTGATACCT *	substitution
Shigella_flexneri/autocycler_1_manual/rotated.fasta	1 2747654-2747683: GACGCGCTTCCGTTT-CCCCCCCCATCCGGA chromosome 2747653-2747683: GACGCGCTTCCGTTTCCCCCCCCCATCCGGA *	homopolymer length
Shigella_flexneri/autocycler_1_manual/rotated.fasta	1 3485834-3485864: CACGCGGCGTGGGCAAACGATGGCGGTACAA chromosome 3485834-3485864: CACGCGGCGTGGGCAGACGATGGCGGTACAA *	substitution
Shigella_flexneri/autocycler_2_manual/rotated.fasta	1 1178116-1178148: AGTCGTCCATGATCCGGGGGGGGGGGATGTCAC chromosome 1178116-1178145: AGTCGTCCATGATCC---GGGGGGGGATGTCAC ***	homopolymer length
Shigella_flexneri/autocycler_2_manual/rotated.fasta	1 1742840-1742869: GAAATTTTTTGATCT-CCCCCCTGAAATCTA chromosome 1742837-1742867: GAAATTTTTTGATCTCCCCCCCTGAAATCTA *	homopolymer length
Shigella_flexneri/autocycler_2_manual/rotated.fasta	1 2198592-2198621: TCATCTTCACCCAGC-TTTTTTTGTCCCGAC chromosome 2198590-2198620: TCATCTTCACCCAGCTTTTTTTTGTCCCGAC *	homopolymer length
Shigella_flexneri/autocycler_2_manual/rotated.fasta	1 2747654-2747683: GACGCGCTTCCGTTT-CCCCCCCCATCCGGA chromosome 2747653-2747683: GACGCGCTTCCGTTTCCCCCCCCCATCCGGA *	homopolymer length
Shigella_flexneri/autocycler_3_manual/rotated.fasta	1 1178116-1178149: AGTCGTCCATGATCCGGGGGGGGGGGGATGTCAC chromosome 1178116-1178145: AGTCGTCCATGATCC----GGGGGGGGATGTCAC ****	homopolymer length
Shigella_flexneri/autocycler_3_manual/rotated.fasta	1 1385898-1385928: ACGTAATCTTGAGGTTTGTCCGAAGTGTGAC chromosome 1385894-1385924: ACGTAATCTTGAGGTCTGTCCGAAGTGTGAC *	substitution
Shigella_flexneri/autocycler_3_manual/rotated.fasta	1 2279636-2279666: GAGTAATTACTATGTTTAGCAAAGCTAGTGC chromosome 2279632-2279662: GAGTAATTACTATGTCTAGCAAAGCTAGTGC *	substitution
Shigella_flexneri/autocycler_3_manual/rotated.fasta	1 3084558-3084588: AGAAGCAGCGGTATAAACAATGAATATACTG chromosome 3084554-3084584: AGAAGCAGCGGTATAGACAATGAATATACTG *	substitution
Shigella_flexneri/autocycler_3_manual/rotated.fasta	2 90272-90301: ATTGATTTTTCTAGT-GGGGGGGGAGATGAA plasmid_1 90272-90302: ATTGATTTTTCTAGTGGGGGGGGGAGATGAA *	homopolymer length
Shigella_flexneri/autocycler_4_manual/rotated.fasta	1 552664-552693: TTGCTTTTTTATCCC-TTTTTTTTTGGCAGT chromosome 552664-552694: TTGCTTTTTTATCCCTTTTTTTTTTGGCAGT *	homopolymer length
Shigella_flexneri/autocycler_4_manual/rotated.fasta	1 1178115-1178148: AGTCGTCCATGATCCGGGGGGGGGGGGATGTCAC chromosome 1178116-1178145: AGTCGTCCATGATCC----GGGGGGGGATGTCAC ****	homopolymer length
Shigella_flexneri/autocycler_4_manual/rotated.fasta	1 2129573-2129603: CTGTAAAAGTGGTGTTTGTCGGCCCGCTTGC chromosome 2129570-2129600: CTGTAAAAGTGGTGTCTGTCGGCCCGCTTGC *	substitution
Shigella_flexneri/autocycler_4_manual/rotated.fasta	2 104903-104932: AAAACGCACATAATT-GGGGGGGGGGATGAA plasmid_1 104903-104933: AAAACGCACATAATTGGGGGGGGGGGATGAA *	homopolymer length
Shigella_flexneri/autocycler_4_manual/rotated.fasta	4 869-898: TCAGTTCCGGGTGTC-GGGGGGGGGGGCTGA plasmid_5 869-899: TCAGTTCCGGGTGTCGGGGGGGGGGGGCTGA *	homopolymer length
Shigella_flexneri/autocycler_5_manual/rotated.fasta	1 68379-68409: GAATTATTTTCAATAAACACCTGCATTACAC chromosome 68379-68409: GAATTATTTTCAATAGACACCTGCATTACAC *	substitution
Shigella_flexneri/autocycler_5_manual/rotated.fasta	1 1130184-1130213: AGATCACCCAATTCT-CCCCCCCCCCCCCCC chromosome 1130184-1130214: AGATCACCCAATTCTCCCCCCCCCCCCCCCC *	homopolymer length
Shigella_flexneri/autocycler_5_manual/rotated.fasta	1 1178115-1178148: AGTCGTCCATGATCCGGGGGGGGGGGGATGTCAC chromosome 1178116-1178145: AGTCGTCCATGATCC----GGGGGGGGATGTCAC ****	homopolymer length
Shigella_flexneri/autocycler_5_manual/rotated.fasta	1 1813490-1813520: GCGGTACTGGTGATGTTCTGGCGTGCTTTTA chromosome 1813487-1813516: GCGGTACTGGTGATG-TCTGGCGTGCTTTTA *	indel
Shigella_flexneri/autocycler_6_manual/rotated.fasta	1 1178116-1178149: AGTCGTCCATGATCCGGGGGGGGGGGGATGTCAC chromosome 1178116-1178145: AGTCGTCCATGATCC----GGGGGGGGATGTCAC ****	homopolymer length
Shigella_flexneri/autocycler_6_manual/rotated.fasta	1 1213786-1213816: GACGCGGATATAACAAACAAATAATGTACCG chromosome 1213782-1213812: GACGCGGATATAACAGACAAATAATGTACCG *	substitution
Shigella_flexneri/autocycler_6_manual/rotated.fasta	1 2274610-2274640: GCACAGCAGAGGGTAAACACTGGTGATACCT chromosome 2274606-2274636: GCACAGCAGAGGGTAGACACTGGTGATACCT *	substitution
Shigella_flexneri/autocycler_6_manual/rotated.fasta	1 3518430-3518459: TTATGCCCGATGTTT-CCCCCCACCGGGGGA chromosome 3518426-3518456: TTATGCCCGATGTTTCCCCCCCACCGGGGGA *	homopolymer length
Shigella_flexneri/autocycler_6_manual/rotated.fasta	1 4166171-4166201: GCCGTACCCGCCGCAAACTCGATGTATACCG chromosome 4166168-4166198: GCCGTACCCGCCGCAGACTCGATGTATACCG *	substitution
